# Supplementary material for: A single-cell transcriptomic landscape characterizes the endocrine system aging in the mouse
Source: Protein Cell. 2025 Sep 1;17(1):27–45. doi: 10.1093/procel/pwaf074 (PMC12888919; doi:10.1093/procel/pwaf074)
Supplement: pwaf074_Supplementary_Tables_S1 [file pwaf074_supplementary_tables_s1.xlsx]

## Sheet: Data summay
Summary of Mouse Single cell/nucleus RNA-seq
Data type	Tissue	min feature number	max feature number	min count number
snRNA-seq	hypothalamus	500	7000	500
scRNA-seq	pituitary gland	500	6000	500
scRNA-seq	pineal body	500	8000	500
scRNA-seq	adrenal gland	500	7500	500
scRNA-seq	thyroid gland	500	5003	500
scRNA-seq	pancreas islet	500	5000	500
scRNA-seq	ovary	500	6000	500
scRNA-seq	testis	500	9500	500
