# Supplementary material for: A single-cell transcriptomic landscape characterizes the endocrine system aging in the mouse
Source: Protein Cell. 2025 Sep 1;17(1):27–45. doi: 10.1093/procel/pwaf074 (PMC12888919; doi:10.1093/procel/pwaf074)
Supplement: pwaf074_Supplementary_Tables_S2 [file pwaf074_supplementary_tables_s2.xlsx]

## Sheet: Summay
Table S2. The marker genes of each cell type in each tissue.
The SHEET "cell markers" shows marker genes of different cell types identified in each tissue.

## Sheet: Cell markers
The marker genes of each cell type in each tissue.
Tissue	Celltype	Gene	p_val	avg_log2FC	pct.1	pct.2	p_val_adj
Adrenal gland	B	Cd79a	0	4.15945	0.97	0.036	0
Adrenal gland	B	Igkc	0	3.94456	0.938	0.237	0
Adrenal gland	B	Ighm	0	2.86932	0.895	0.134	0
Adrenal gland	B	H2-Aa	0	2.83688	0.96	0.2	0
Adrenal gland	B	Ebf1	0	2.79919	0.896	0.219	0
Adrenal gland	B	Cd74	0	2.77722	0.984	0.317	0
Adrenal gland	B	Ly6d	0	2.75222	0.871	0.064	0
Adrenal gland	B	Ighd	0	2.59948	0.633	0.011	0
Adrenal gland	B	H2-DMb2	0	2.59639	0.718	0.023	0
Adrenal gland	B	Ccr7	0	2.58785	0.672	0.024	0
Adrenal gland	B	H2-Ab1	0	2.58429	0.968	0.233	0
Adrenal gland	B	Ms4a1	0	2.53309	0.67	0.017	0
Adrenal gland	B	Fcmr	0	2.52422	0.659	0.016	0
Adrenal gland	B	Plac8	0	2.45312	0.698	0.085	0
Adrenal gland	B	Stk17b	0	2.4326	0.866	0.212	0
Adrenal gland	B	Fam107b	0	2.40427	0.797	0.179	0
Adrenal gland	B	H2-Eb1	0	2.40088	0.965	0.197	0
Adrenal gland	B	H2-Ob	0	2.34975	0.66	0.025	0
Adrenal gland	B	Cd79b	0	2.31594	0.589	0.044	0
Adrenal gland	B	Tsc22d3	0	2.30189	0.855	0.354	0
Adrenal gland	B	Cytip	0	2.29888	0.844	0.15	0
Adrenal gland	B	Iglc2	0	2.29113	0.474	0.022	0
Adrenal gland	B	Cd37	0	2.25296	0.747	0.108	0
Adrenal gland	B	Scd1	0	2.11919	0.605	0.086	0
Adrenal gland	B	Satb1	0	2.11088	0.61	0.177	0
Adrenal gland	B	Napsa	0	2.10214	0.724	0.101	0
Adrenal gland	B	Fcrla	0	1.99527	0.521	0.013	0
Adrenal gland	B	Ets1	0	1.98751	0.833	0.277	0
Adrenal gland	B	Rel	0	1.96911	0.686	0.27	0
Adrenal gland	B	Bank1	0	1.96345	0.558	0.02	0
Adrenal gland	B	Hist1h1e	4.05259e-207	1.9407	0.533	0.228	1.50752e-202
Adrenal gland	B	Gm8369	0	1.92236	0.48	0.037	0
Adrenal gland	B	Cd55	0	1.92114	0.539	0.053	0
Adrenal gland	B	Hvcn1	0	1.88785	0.527	0.038	0
Adrenal gland	B	Rps27	0	1.88331	0.998	0.886	0
Adrenal gland	B	H3f3a	0	1.84823	0.991	0.847	0
Adrenal gland	B	P2ry10	0	1.84179	0.56	0.063	0
Adrenal gland	B	Mzb1	0	1.81291	0.449	0.018	0
Adrenal gland	B	Syk	0	1.80748	0.569	0.081	0
Adrenal gland	B	Rpl12	0	1.79762	0.996	0.82	0
Adrenal gland	B	Rps19	0	1.78488	1	0.841	0
Adrenal gland	B	Arhgdib	0	1.78255	0.83	0.248	0
Adrenal gland	B	Cxcr4	0	1.7809	0.632	0.125	0
Adrenal gland	B	Serp1	1.30432e-292	1.77037	0.753	0.439	4.85194e-288
Adrenal gland	B	H2-DMa	0	1.75898	0.652	0.138	0
Adrenal gland	B	Rps24	0	1.75845	0.999	0.863	0
Adrenal gland	B	Fau	0	1.7297	0.999	0.859	0
Adrenal gland	B	Rps20	0	1.72457	0.998	0.847	0
Adrenal gland	B	Mef2c	1.67082e-291	1.72305	0.772	0.363	6.2153e-287
Adrenal gland	B	Cd52	0	1.7047	0.943	0.224	0
Adrenal gland	B	Neurl3	0	1.69342	0.573	0.158	0
Adrenal gland	B	Rps26	0	1.68097	0.993	0.822	0
Adrenal gland	B	Rps15a	0	1.6775	0.998	0.848	0
Adrenal gland	B	Iglc3	0	1.67486	0.396	0.018	0
Adrenal gland	B	Cd2	0	1.66052	0.531	0.071	0
Adrenal gland	B	Rpl18a	0	1.64665	0.998	0.843	0
Adrenal gland	B	Foxp1	5.90823e-262	1.60151	0.823	0.564	2.1978e-257
Adrenal gland	B	Coro1a	0	1.59184	0.783	0.204	0
Adrenal gland	B	H2-Oa	0	1.58323	0.43	0.02	0
Adrenal gland	B	Trim25	3.13361e-246	1.57906	0.551	0.212	1.16567e-241
Adrenal gland	B	Ezr	5.28166e-226	1.57231	0.697	0.365	1.96473e-221
Adrenal gland	B	Rps16	0	1.56936	0.998	0.853	0
Adrenal gland	B	Rps13	0	1.55516	0.996	0.857	0
Adrenal gland	B	Rps7	0	1.51583	0.998	0.847	0
Adrenal gland	B	Shisa5	4.09705e-244	1.51359	0.749	0.421	1.52406e-239
Adrenal gland	B	Sell	0	1.50074	0.42	0.038	0
Adrenal gland	B	Snx5	5.70713e-174	1.49666	0.59	0.327	2.12299e-169
Adrenal gland	B	Gpr171	0	1.49428	0.366	0.041	0
Adrenal gland	B	Rpl32	0	1.49252	0.998	0.839	0
Adrenal gland	B	Rps18	0	1.49094	0.998	0.843	0
Adrenal gland	B	Rpl39	0	1.48788	0.995	0.832	0
Adrenal gland	B	Btg1	5.96246e-294	1.47477	0.943	0.706	2.21798e-289
Adrenal gland	B	Ptprcap	0	1.47303	0.566	0.089	0
Adrenal gland	B	Cyth1	1.71022e-193	1.46765	0.549	0.25	6.36183e-189
Adrenal gland	B	Zfp36l2	3.18774e-268	1.4608	0.817	0.472	1.18581e-263
Adrenal gland	B	Sub1	2.18415e-304	1.4552	0.913	0.72	8.12483e-300
Adrenal gland	B	Rps10	0	1.44009	0.999	0.847	0
Adrenal gland	B	Stap1	0	1.43817	0.406	0.082	0
Adrenal gland	B	Rpl34	0	1.42594	0.998	0.843	0
Adrenal gland	B	Rpl17	0	1.42375	0.995	0.869	0
Adrenal gland	B	Sh3bgrl3	6.49233e-282	1.41595	0.903	0.62	2.41508e-277
Adrenal gland	B	Stat4	0	1.41521	0.423	0.068	0
Adrenal gland	B	Pax5	0	1.40653	0.377	0.012	0
Adrenal gland	B	Cd83	0	1.4056	0.53	0.104	0
Adrenal gland	B	Inpp5d	0	1.40138	0.498	0.12	0
Adrenal gland	B	Cd19	0	1.40084	0.385	0.011	0
Adrenal gland	B	Srgn	0	1.39251	0.956	0.41	0
Adrenal gland	B	Rps5	0	1.38986	0.997	0.836	0
Adrenal gland	B	Rpl13	0	1.38921	0.997	0.881	0
Adrenal gland	B	Rpl23	0	1.38297	0.998	0.852	0
Adrenal gland	B	Cd69	0	1.37937	0.424	0.07	0
Adrenal gland	B	Rpsa	0	1.37136	0.999	0.843	0
Adrenal gland	B	Arhgap15	0	1.36875	0.424	0.086	0
Adrenal gland	B	Rpl13a	0	1.36401	0.998	0.843	0
Adrenal gland	B	Tmsb10	0	1.36375	0.968	0.62	0
Adrenal gland	B	Lyn	8.2441e-213	1.3517	0.547	0.217	3.06672e-208
Adrenal gland	B	Rpl30	0	1.35134	0.997	0.861	0
Adrenal gland	B	Rpl27	0	1.3512	0.992	0.819	0
Adrenal gland	B	Hmgb2	3.62535e-215	1.35061	0.771	0.465	1.34859e-210
Adrenal gland	B	Laptm5	0	1.34949	0.76	0.204	0
Adrenal gland	B	4930523C07Rik	6.68285e-191	1.34818	0.507	0.2	2.48595e-186
Adrenal gland	B	Rbm3	6.23544e-227	1.34796	0.841	0.654	2.31952e-222
Adrenal gland	B	Rhoh	0	1.34363	0.435	0.073	0
Adrenal gland	B	Rpl21	0	1.33989	0.996	0.856	0
Adrenal gland	B	Gmfg	1.80735e-303	1.33906	0.574	0.173	6.72317e-299
Adrenal gland	B	Rpl35	0	1.33751	0.988	0.803	0
Adrenal gland	B	Fcer2a	0	1.32656	0.293	0.01	0
Adrenal gland	B	Pou2af1	0	1.3246	0.339	0.012	0
Adrenal gland	B	Rps11	0	1.32403	0.994	0.838	0
Adrenal gland	B	Rpl18	0	1.32352	0.995	0.836	0
Adrenal gland	B	Vpreb3	0	1.3218	0.298	0.017	0
Adrenal gland	B	Rpl10a	0	1.3185	0.991	0.823	0
Adrenal gland	B	Uba52	1.69196e-268	1.31424	0.895	0.679	6.29394e-264
Adrenal gland	B	Tcp11l2	1.88949e-115	1.31216	0.455	0.236	7.02871e-111
Adrenal gland	B	Bcl2l11	4.54941e-118	1.31047	0.436	0.206	1.69234e-113
Adrenal gland	B	Rpl36	0	1.31043	0.994	0.844	0
Adrenal gland	B	Rps9	0	1.30895	0.995	0.845	0
Adrenal gland	B	Rpl37a	0	1.30661	0.999	0.87	0
Adrenal gland	B	Rpl8	0	1.3064	0.994	0.845	0
Adrenal gland	B	Ncl	5.51189e-198	1.30613	0.867	0.733	2.05037e-193
Adrenal gland	B	Rpl22	0	1.30418	0.984	0.81	0
Adrenal gland	B	Rpl27a	0	1.30054	0.999	0.88	0
Adrenal gland	B	Rplp2	0	1.29779	0.994	0.838	0
Adrenal gland	B	BE692007	0	1.29225	0.312	0.021	0
Adrenal gland	B	Gm31243	0	1.28248	0.327	0.011	0
Adrenal gland	B	Itga4	0	1.27375	0.441	0.097	0
Adrenal gland	B	Il2rg	1.40286e-298	1.26919	0.481	0.127	5.21849e-294
Adrenal gland	B	Rpl35a	0	1.26722	0.997	0.855	0
Adrenal gland	B	Rps28	0	1.26379	0.997	0.836	0
Adrenal gland	B	Lsp1	1.76026e-303	1.2522	0.591	0.177	6.54799e-299
Adrenal gland	B	Rps29	0	1.24825	0.999	0.865	0
Adrenal gland	B	Ly86	0	1.24571	0.467	0.082	0
Adrenal gland	B	Crlf3	3.43269e-118	1.22779	0.404	0.181	1.27692e-113
Adrenal gland	B	Ssh2	1.30687e-123	1.22436	0.564	0.322	4.86144e-119
Adrenal gland	B	Dmxl1	1.02667e-42	1.22346	0.423	0.326	3.81913e-38
Adrenal gland	B	Hist1h1c	3.92253e-80	1.22226	0.508	0.334	1.45914e-75
Adrenal gland	B	Rps12	0	1.22134	0.995	0.863	0
Adrenal gland	B	Rpl19	0	1.21155	0.998	0.861	0
Adrenal gland	B	Rpl26	0	1.20982	0.998	0.844	0
Adrenal gland	B	Rps8	0	1.20945	0.996	0.88	0
Adrenal gland	B	Sesn1	4.66791e-91	1.20633	0.418	0.229	1.73642e-86
Adrenal gland	B	Rpl36a	8.54081e-290	1.20161	0.962	0.78	3.1771e-285
Adrenal gland	B	Rack1	0	1.19033	0.984	0.806	0
Adrenal gland	B	Malt1	1.78438e-112	1.17976	0.404	0.182	6.63773e-108
Adrenal gland	B	Kras	3.60452e-86	1.17805	0.543	0.402	1.34085e-81
Adrenal gland	B	B3gnt5	0	1.17719	0.308	0.02	0
Adrenal gland	B	H3f3b	0	1.17253	0.996	0.892	0
Adrenal gland	B	Gdi2	2.58175e-117	1.17002	0.693	0.585	9.60384e-113
Adrenal gland	B	Rps3a1	0	1.16899	0.998	0.845	0
Adrenal gland	B	Rps27rt	1.28903e-106	1.16896	0.528	0.33	4.79507e-102
Adrenal gland	B	Rps25	0	1.16857	0.993	0.82	0
Adrenal gland	B	Rps3	0	1.16178	0.994	0.832	0
Adrenal gland	B	Rps21	0	1.15974	0.997	0.874	0
Adrenal gland	B	Pik3ap1	1.46193e-228	1.15533	0.375	0.098	5.43824e-224
Adrenal gland	B	Plaur	8.05718e-209	1.15496	0.457	0.144	2.99719e-204
Adrenal gland	B	Rpl7	0	1.1535	0.993	0.823	0
Adrenal gland	B	Rps4x	0	1.15235	0.997	0.827	0
Adrenal gland	B	Ptpn22	0	1.15083	0.435	0.092	0
Adrenal gland	B	Rpl11	0	1.14976	0.997	0.855	0
Adrenal gland	B	Arhgap45	3.21021e-260	1.14856	0.416	0.107	1.19417e-255
Adrenal gland	B	Snrpg	5.41585e-178	1.14413	0.811	0.641	2.01464e-173
Adrenal gland	B	Limd2	2.646e-146	1.14353	0.434	0.176	9.84287e-142
Adrenal gland	B	Dennd4a	2.94928e-145	1.1394	0.629	0.372	1.0971e-140
Adrenal gland	B	Ly6e	7.26152e-232	1.12989	0.94	0.629	2.70121e-227
Adrenal gland	B	Bri3	7.15033e-99	1.12721	0.651	0.506	2.65985e-94
Adrenal gland	B	Cd86	0	1.12568	0.341	0.063	0
Adrenal gland	B	Serpinb1a	3.8543e-231	1.12395	0.312	0.068	1.43376e-226
Adrenal gland	B	Ms4a4c	0	1.12149	0.278	0.039	0
Adrenal gland	B	Ralgps2	1.32536e-94	1.1184	0.414	0.215	4.93019e-90
Adrenal gland	B	Dusp2	2.02899e-190	1.1137	0.46	0.152	7.54763e-186
Adrenal gland	B	Rps23	0	1.11133	0.997	0.855	0
Adrenal gland	B	Rplp1	0	1.11098	0.998	0.856	0
Adrenal gland	B	Rpl28	0	1.10545	0.997	0.84	0
Adrenal gland	B	Vps37b	5.18727e-156	1.10447	0.583	0.289	1.92961e-151
Adrenal gland	B	Map3k1	3.54417e-95	1.09503	0.424	0.226	1.3184e-90
Adrenal gland	B	Rpl9	0	1.08681	0.999	0.871	0
Adrenal gland	B	Cd53	9.2e-244	1.08572	0.528	0.162	3.42231e-239
Adrenal gland	B	Man1a	2.60308e-111	1.08511	0.475	0.254	9.68321e-107
Adrenal gland	B	Rpl38	0	1.08147	0.994	0.853	0
Adrenal gland	B	Rps2	2.56917e-302	1.08073	0.997	0.852	9.55706e-298
Adrenal gland	B	Rpl37	0	1.07447	0.998	0.854	0
Adrenal gland	B	Cenpa	6.08629e-203	1.06955	0.297	0.07	2.26404e-198
Adrenal gland	B	Smap2	2.7297e-70	1.05838	0.475	0.328	1.01542e-65
Adrenal gland	B	Rplp0	2.22962e-295	1.05328	0.995	0.823	8.29395e-291
Adrenal gland	B	Hs3st1	5.74864e-186	1.0454	0.297	0.075	2.13844e-181
Adrenal gland	B	Rpl29	1.65484e-243	1.04516	0.963	0.805	6.15586e-239
Adrenal gland	B	Ptpn18	4.21615e-183	1.04295	0.564	0.223	1.56836e-178
Adrenal gland	B	Adgre5	1.29811e-118	1.04075	0.432	0.192	4.82884e-114
Adrenal gland	B	Rasgrp2	9.90649e-128	1.04059	0.371	0.142	3.68512e-123
Adrenal gland	B	Rps15	8.78288e-263	1.03935	0.983	0.826	3.26714e-258
Adrenal gland	B	Smad7	2.86984e-73	1.03045	0.497	0.326	1.06755e-68
Adrenal gland	B	Rps6	5.14856e-287	1.03011	0.991	0.818	1.91521e-282
Adrenal gland	B	Rpl3	2.54223e-291	1.01776	0.994	0.829	9.45682e-287
Adrenal gland	B	Rps14	0	1.01498	0.998	0.86	0
Adrenal gland	B	Rps27a	0	1.01133	0.997	0.857	0
Adrenal gland	B	Sik1	1.22033e-94	1.00964	0.432	0.226	4.53951e-90
Adrenal gland	B	Siglecg	0	0.996351	0.256	0.012	0
Adrenal gland	B	Pik3ip1	7.168e-83	0.994504	0.305	0.133	2.66643e-78
Adrenal gland	B	Blk	0	0.994316	0.268	0.02	0
Adrenal gland	B	Eif2ak3	3.91617e-96	0.990397	0.308	0.126	1.45678e-91
Adrenal gland	B	Egln2	5.33464e-54	0.990196	0.41	0.285	1.98443e-49
Adrenal gland	B	Rpl5	3.30221e-262	0.976929	0.987	0.825	1.22839e-257
Adrenal gland	B	Sla	1.46344e-213	0.969818	0.318	0.075	5.44384e-209
Adrenal gland	B	Tmsb4x	1.27205e-225	0.966365	0.993	0.788	4.7319e-221
Adrenal gland	B	Rpl6	3.68119e-278	0.964615	0.988	0.874	1.36937e-273
Adrenal gland	B	Rac2	1.71208e-228	0.955966	0.522	0.16	6.36877e-224
Adrenal gland	B	Ptprc	1.8937e-278	0.953151	0.64	0.191	7.04437e-274
Adrenal gland	B	Dock2	4.32962e-149	0.951926	0.385	0.135	1.61057e-144
Adrenal gland	B	Ptma	1.31451e-209	0.950117	0.997	0.855	4.88986e-205
Adrenal gland	B	Rpl14	8.26437e-238	0.949675	0.974	0.809	3.07426e-233
Adrenal gland	B	Foxo1	2.51146e-44	0.948888	0.4	0.283	9.34237e-40
Adrenal gland	B	S1pr1	7.74594e-141	0.941921	0.465	0.18	2.88141e-136
Adrenal gland	B	Tfam	6.15397e-31	0.940303	0.291	0.196	2.28922e-26
Adrenal gland	B	Arhgef18	2.73602e-53	0.937842	0.296	0.162	1.01777e-48
Adrenal gland	B	Ltb	3.91961e-206	0.936692	0.325	0.077	1.45806e-201
Adrenal gland	B	Bach2	1.45505e-100	0.936526	0.317	0.124	5.41265e-96
Adrenal gland	B	Eif3f	2.49719e-120	0.936367	0.747	0.611	9.28931e-116
Adrenal gland	B	Sp140	3.74361e-184	0.932704	0.308	0.08	1.39259e-179
Adrenal gland	B	Irf8	2.78644e-121	0.924536	0.397	0.158	1.03653e-116
Adrenal gland	B	Llph	1.18893e-49	0.922814	0.497	0.406	4.4227e-45
Adrenal gland	B	Rpl4	7.2762e-178	0.918533	0.92	0.769	2.70668e-173
Adrenal gland	B	Plekha2	1.21771e-83	0.914369	0.325	0.145	4.52976e-79
Adrenal gland	B	Cirbp	4.11712e-56	0.910304	0.573	0.491	1.53153e-51
Adrenal gland	B	Cmah	0	0.907079	0.25	0.027	0
Adrenal gland	B	Cd72	1.66996e-229	0.906517	0.311	0.067	6.21207e-225
Adrenal gland	B	Ifi30	6.7198e-69	0.902579	0.362	0.188	2.4997e-64
Adrenal gland	B	Tpt1	2.90694e-295	0.902441	1	0.861	1.08135e-290
Adrenal gland	B	Arpc3	1.03633e-119	0.901701	0.834	0.703	3.85504e-115
Adrenal gland	B	mt-Atp6	8.94177e-269	0.897634	0.999	0.869	3.32625e-264
Adrenal gland	B	Tmod3	1.01364e-52	0.897319	0.474	0.349	3.77062e-48
Adrenal gland	B	Blnk	2.88606e-271	0.893261	0.279	0.049	1.07359e-266
Adrenal gland	B	Rpl15	4.10833e-229	0.892081	0.99	0.842	1.52826e-224
Adrenal gland	B	Crem	3.71866e-61	0.889254	0.465	0.316	1.3833e-56
Adrenal gland	B	Msn	3.50221e-129	0.888128	0.708	0.394	1.30279e-124
Adrenal gland	B	Jpt1	1.05355e-73	0.884684	0.544	0.386	3.91911e-69
Adrenal gland	B	mt-Co2	2.25089e-265	0.88361	0.998	0.865	8.3731e-261
Adrenal gland	B	Tmem123	3.53668e-46	0.882824	0.397	0.275	1.31561e-41
Adrenal gland	B	Ddx21	1.09429e-39	0.881625	0.44	0.347	4.07067e-35
Adrenal gland	B	Sfn	3.21804e-78	0.8765	0.25	0.093	1.19708e-73
Adrenal gland	B	Eef1b2	7.65253e-180	0.872951	0.938	0.782	2.84666e-175
Adrenal gland	B	Crip1	3.87822e-59	0.867642	0.671	0.507	1.44266e-54
Adrenal gland	B	Sp100	3.23623e-87	0.861565	0.381	0.179	1.20385e-82
Adrenal gland	B	Slc38a1	6.1367e-44	0.861334	0.428	0.313	2.28279e-39
Adrenal gland	B	Scaf11	4.72831e-18	0.860412	0.438	0.442	1.75888e-13
Adrenal gland	B	Unc93b1	1.75868e-104	0.859557	0.404	0.176	6.5421e-100
Adrenal gland	B	Kdm7a	9.41174e-23	0.858455	0.359	0.297	3.50107e-18
Adrenal gland	B	Hnrnpf	1.2959e-95	0.849929	0.747	0.671	4.8206e-91
Adrenal gland	B	Eif1	3.79321e-220	0.838953	0.997	0.887	1.41104e-215
Adrenal gland	B	Cyp21a1	5.36746e-295	0.835254	0.395	0.084	1.99664e-290
Adrenal gland	B	Mif4gd	9.43614e-50	0.830025	0.331	0.196	3.51015e-45
Adrenal gland	B	Emp3	8.84065e-55	0.829935	0.48	0.297	3.28863e-50
Adrenal gland	B	Cyba	2.02111e-136	0.826191	0.745	0.43	7.51831e-132
Adrenal gland	B	B4galnt1	4.73745e-80	0.824723	0.28	0.114	1.76228e-75
Adrenal gland	B	Pkig	3.00967e-30	0.824341	0.428	0.371	1.11957e-25
Adrenal gland	B	Gm26917	0.000295974	0.823719	0.238	0.33	1
Adrenal gland	B	Gpcpd1	1.49963e-30	0.822047	0.371	0.287	5.57847e-26
Adrenal gland	B	Gm42418	5.23781e-153	0.820914	1	0.995	1.94841e-148
Adrenal gland	B	Rpl23a	9.02947e-163	0.820912	0.947	0.783	3.35887e-158
Adrenal gland	B	mt-Co1	7.37322e-215	0.812214	0.999	0.864	2.74276e-210
Adrenal gland	B	Hist1h4d	1.46352e-24	0.811452	0.256	0.172	5.44416e-20
Adrenal gland	B	H2-DMb1	3.89117e-123	0.808835	0.34	0.117	1.44748e-118
Adrenal gland	B	Rps17	2.33487e-148	0.808219	0.941	0.795	8.68547e-144
Adrenal gland	B	mt-Co3	2.03804e-222	0.80741	0.999	0.878	7.58129e-218
Adrenal gland	B	Rpl31	2.8204e-140	0.806404	0.91	0.767	1.04916e-135
Adrenal gland	B	Gnl3	1.06089e-17	0.805579	0.409	0.393	3.9464e-13
Adrenal gland	B	Cdc42se1	2.63423e-29	0.801683	0.334	0.244	9.79909e-25
Adrenal gland	B	Stt3b	7.13631e-23	0.794568	0.363	0.302	2.65464e-18
Adrenal gland	B	Hmgn2	5.34365e-25	0.793713	0.448	0.411	1.98778e-20
Adrenal gland	B	Ripor2	1.9687e-61	0.792216	0.329	0.168	7.32338e-57
Adrenal gland	B	Pag1	9.91454e-40	0.79125	0.291	0.174	3.68811e-35
Adrenal gland	B	Nsa2	1.22771e-53	0.789332	0.638	0.609	4.56696e-49
Adrenal gland	B	Avl9	5.28085e-22	0.789309	0.349	0.288	1.96442e-17
Adrenal gland	B	Pgap1	2.94415e-25	0.784613	0.259	0.172	1.09519e-20
Adrenal gland	B	Rpl24	2.0741e-192	0.781816	0.987	0.844	7.71543e-188
Adrenal gland	B	Vars	6.57291e-50	0.781394	0.305	0.171	2.44505e-45
Adrenal gland	B	Stk24	4.55164e-25	0.780525	0.323	0.239	1.69316e-20
Adrenal gland	B	Ptp4a3	2.54475e-40	0.776831	0.364	0.242	9.4662e-36
Adrenal gland	B	Rpl7a	3.41158e-157	0.776596	0.951	0.798	1.26907e-152
Adrenal gland	B	Ppp1r16b	7.54205e-60	0.774202	0.336	0.173	2.80557e-55
Adrenal gland	B	Gramd3	1.19636e-64	0.773543	0.286	0.128	4.45033e-60
Adrenal gland	B	Tgfb1	8.0506e-58	0.771595	0.378	0.208	2.99474e-53
Adrenal gland	B	Birc3	3.22291e-41	0.758197	0.282	0.16	1.19889e-36
Adrenal gland	B	Capg	2.5604e-74	0.757871	0.37	0.182	9.52444e-70
Adrenal gland	B	Pou2f2	2.61903e-80	0.75589	0.287	0.115	9.74252e-76
Adrenal gland	B	Dgkd	1.75599e-29	0.755637	0.332	0.239	6.5321e-25
Adrenal gland	B	Eef1g	4.89785e-90	0.754746	0.787	0.718	1.82195e-85
Adrenal gland	B	Sept1	3.60054e-85	0.753103	0.351	0.154	1.33936e-80
Adrenal gland	B	Apobec3	5.5492e-38	0.751176	0.29	0.171	2.06425e-33
Adrenal gland	B	Rasa3	4.3546e-75	0.749619	0.266	0.109	1.61987e-70
Adrenal gland	B	Kmt2e	1.32832e-30	0.749366	0.601	0.645	4.94123e-26
Adrenal gland	B	Elf1	2.39284e-39	0.748482	0.469	0.358	8.90112e-35
Adrenal gland	B	Acp5	4.10506e-138	0.742586	0.271	0.075	1.52704e-133
Adrenal gland	B	Retreg1	1.91914e-14	0.742312	0.338	0.302	7.13901e-10
Adrenal gland	B	Jak1	9.48526e-39	0.741793	0.583	0.558	3.52842e-34
Adrenal gland	B	H2-K1	1.53246e-150	0.733476	0.963	0.743	5.70058e-146
Adrenal gland	B	Ifi27l2a	4.02678e-108	0.732764	0.479	0.213	1.49792e-103
Adrenal gland	B	Samhd1	2.49245e-42	0.73145	0.422	0.293	9.27168e-38
Adrenal gland	B	Gm11808	2.02984e-25	0.724338	0.344	0.262	7.55081e-21
Adrenal gland	B	Lcp1	1.39582e-111	0.722575	0.472	0.199	5.19232e-107
Adrenal gland	B	Apbb1ip	1.29751e-75	0.718381	0.274	0.11	4.82662e-71
Adrenal gland	B	Pfn1	6.87594e-106	0.714041	0.843	0.712	2.55778e-101
Adrenal gland	B	Ptpn6	1.40366e-44	0.710665	0.265	0.137	5.22146e-40
Adrenal gland	B	Arf6	2.43778e-17	0.709351	0.356	0.309	9.06828e-13
Adrenal gland	B	Cnp	8.31214e-36	0.707519	0.264	0.152	3.09203e-31
Adrenal gland	B	Arhgef1	5.68548e-20	0.706838	0.348	0.286	2.11494e-15
Adrenal gland	B	Plek	1.09683e-116	0.70295	0.396	0.152	4.08011e-112
Adrenal gland	B	H2-Q6	4.20454e-74	0.70041	0.431	0.223	1.56405e-69
Adrenal gland	B	Cerk	7.2658e-33	0.699616	0.256	0.151	2.7028e-28
Adrenal gland	B	Mphosph10	5.98818e-24	0.699543	0.303	0.221	2.22754e-19
Adrenal gland	B	Add3	3.1562e-19	0.697422	0.391	0.345	1.17407e-14
Adrenal gland	B	Pold4	4.38588e-14	0.697284	0.342	0.307	1.6315e-09
Adrenal gland	B	Cyp11a1	1.69715e-248	0.696019	0.37	0.084	6.31321e-244
Adrenal gland	B	Hnrnpa1	3.07192e-32	0.6902	0.605	0.625	1.14272e-27
Adrenal gland	B	Akap13	2.87316e-42	0.688763	0.57	0.501	1.06879e-37
Adrenal gland	B	Ddx6	9.12031e-27	0.687833	0.56	0.59	3.39266e-22
Adrenal gland	B	Lbh	8.98719e-30	0.686681	0.297	0.194	3.34315e-25
Adrenal gland	B	mt-Nd2	1.43024e-161	0.686533	0.989	0.83	5.32036e-157
Adrenal gland	B	mt-Nd1	4.94435e-136	0.680895	0.983	0.818	1.83925e-131
Adrenal gland	B	Npm1	1.02342e-71	0.678854	0.826	0.762	3.80703e-67
Adrenal gland	B	Tgif1	1.18902e-43	0.676815	0.284	0.153	4.42304e-39
Adrenal gland	B	St8sia4	4.02707e-34	0.67635	0.257	0.143	1.49803e-29
Adrenal gland	B	Hspa14	7.31793e-12	0.674389	0.282	0.244	2.7222e-07
Adrenal gland	B	Nol7	1.92228e-24	0.671578	0.514	0.515	7.1507e-20
Adrenal gland	B	Rpl36al	4.84522e-104	0.670021	0.864	0.752	1.80237e-99
Adrenal gland	B	Gpbp1	9.09551e-10	0.667754	0.437	0.484	3.38344e-05
Adrenal gland	B	Cebpz	2.62811e-08	0.666666	0.383	0.403	0.000977631
Adrenal gland	B	Arap2	1.05098e-24	0.665699	0.307	0.214	3.90954e-20
Adrenal gland	B	Iqgap1	1.09226e-38	0.664304	0.602	0.548	4.06311e-34
Adrenal gland	B	AY036118	1.46964e-141	0.661228	0.973	0.918	5.46692e-137
Adrenal gland	B	Gimap1	6.94139e-67	0.658818	0.312	0.14	2.58213e-62
Adrenal gland	B	Ero1lb	4.41374e-35	0.658575	0.289	0.175	1.64187e-30
Adrenal gland	B	Star	8.29216e-220	0.655644	0.392	0.104	3.0846e-215
Adrenal gland	B	Snrpe	5.24321e-29	0.654669	0.551	0.544	1.95042e-24
Adrenal gland	B	Nfatc3	1.99769e-16	0.653898	0.261	0.196	7.43121e-12
Adrenal gland	B	Btf3	6.25528e-100	0.652804	0.896	0.773	2.3269e-95
Adrenal gland	B	Supt4a	2.37933e-14	0.650382	0.43	0.423	8.85087e-10
Adrenal gland	B	H2-Q7	1.22686e-93	0.648224	0.568	0.294	4.56379e-89
Adrenal gland	B	Hmgn1	3.90631e-44	0.646716	0.648	0.579	1.45311e-39
Adrenal gland	B	Rpl10	1.37159e-145	0.645195	0.994	0.848	5.10218e-141
Adrenal gland	B	H2-D1	4.81761e-129	0.645011	0.985	0.768	1.7921e-124
Adrenal gland	B	Rhoa	4.75488e-54	0.644337	0.761	0.744	1.76877e-49
Adrenal gland	B	Hcls1	1.79756e-64	0.644281	0.291	0.129	6.68673e-60
Adrenal gland	B	Stk4	3.81227e-17	0.638576	0.294	0.23	1.41813e-12
Adrenal gland	B	Polr2a	2.88203e-09	0.638343	0.399	0.424	0.000107209
Adrenal gland	B	Snx2	5.43738e-08	0.631816	0.341	0.349	0.00202265
Adrenal gland	B	Bzw1	8.66924e-20	0.631763	0.501	0.502	3.22487e-15
Adrenal gland	B	Rpl41	2.25591e-155	0.624847	0.999	0.885	8.39176e-151
Adrenal gland	B	Nap1l1	1.95161e-46	0.624818	0.619	0.588	7.2598e-42
Adrenal gland	B	Dnajc9	5.05178e-08	0.623022	0.267	0.246	0.00187921
Adrenal gland	B	Smim14	5.37989e-17	0.620863	0.549	0.608	2.00127e-12
Adrenal gland	B	Ppdpf	3.23719e-13	0.620485	0.393	0.378	1.2042e-08
Adrenal gland	B	Pxk	0.00381928	0.62038	0.262	0.279	1
Adrenal gland	B	Gimap6	7.25094e-82	0.617457	0.471	0.223	2.69728e-77
Adrenal gland	B	Eif3e	8.77483e-30	0.617226	0.589	0.598	3.26415e-25
Adrenal gland	B	Syf2	3.03416e-22	0.616652	0.513	0.516	1.12868e-17
Adrenal gland	B	Csnk1g3	1.63866e-05	0.615694	0.274	0.268	0.609563
Adrenal gland	B	Isy1	1.04585e-14	0.612948	0.279	0.217	3.89046e-10
Adrenal gland	B	Pgls	1.54578e-13	0.607886	0.427	0.429	5.75016e-09
Adrenal gland	B	Yeats4	2.80468e-09	0.604604	0.301	0.28	0.000104331
Adrenal gland	B	Ddit4	7.61049e-07	0.603334	0.266	0.239	0.0283103
Adrenal gland	B	Smchd1	2.67628e-08	0.595504	0.391	0.411	0.000995551
Adrenal gland	B	Ctsh	1.98223e-66	0.594722	0.448	0.242	7.37371e-62
Adrenal gland	B	Ube2i	1.55245e-14	0.59044	0.493	0.533	5.77496e-10
Adrenal gland	B	Atf7ip	6.26864e-06	0.590079	0.326	0.334	0.233187
Adrenal gland	B	Tut4	1.06157e-10	0.589611	0.449	0.477	3.94892e-06
Adrenal gland	B	Arpc5	1.13259e-16	0.586174	0.524	0.548	4.21312e-12
Adrenal gland	B	Hsd3b1	1.06382e-251	0.584449	0.363	0.08	3.95729e-247
Adrenal gland	B	Pole4	2.35836e-09	0.58429	0.273	0.236	8.77287e-05
Adrenal gland	B	Tmem134	1.32296e-10	0.58414	0.382	0.386	4.92127e-06
Adrenal gland	B	Klf2	3.77504e-45	0.580829	0.668	0.519	1.40428e-40
Adrenal gland	B	Sf3b3	0.000554071	0.575879	0.324	0.353	1
Adrenal gland	B	Mpc1	5.70253e-09	0.57411	0.487	0.552	0.000212129
Adrenal gland	B	Ehd1	6.0372e-17	0.569677	0.302	0.233	2.24578e-12
Adrenal gland	B	Arid5a	2.65517e-12	0.567359	0.318	0.27	9.87698e-08
Adrenal gland	B	mt-Nd5	2.78065e-59	0.565664	0.784	0.684	1.03437e-54
Adrenal gland	B	Emd	5.67611e-06	0.564449	0.335	0.347	0.211146
Adrenal gland	B	Swap70	7.51272e-19	0.563755	0.254	0.175	2.79466e-14
Adrenal gland	B	Grb2	2.273e-05	0.562361	0.378	0.415	0.845532
Adrenal gland	B	Zfp106	0.00126587	0.560409	0.357	0.409	1
Adrenal gland	B	H2afj	8.34712e-12	0.55932	0.46	0.462	3.10504e-07
Adrenal gland	B	Cdv3	0.00344093	0.558283	0.33	0.364	1
Adrenal gland	B	Gna13	6.80824e-15	0.557953	0.418	0.385	2.5326e-10
Adrenal gland	B	Snrpf	3.83605e-19	0.556992	0.541	0.573	1.42697e-14
Adrenal gland	B	Twistnb	1.2917e-06	0.556002	0.263	0.244	0.0480501
Adrenal gland	B	Serbp1	1.19961e-33	0.553259	0.711	0.742	4.46242e-29
Adrenal gland	B	Ikbkb	2.2013e-08	0.552608	0.273	0.245	0.00081886
Adrenal gland	B	Polr1d	3.73705e-20	0.55127	0.556	0.593	1.39015e-15
Adrenal gland	B	Ppp1r11	2.03577e-05	0.550746	0.422	0.489	0.757285
Adrenal gland	B	Irf2	9.7907e-06	0.546453	0.364	0.388	0.364204
Adrenal gland	B	Srsf3	2.46524e-34	0.54373	0.711	0.743	9.17045e-30
Adrenal gland	B	Mknk2	6.64492e-13	0.542567	0.321	0.274	2.47184e-08
Adrenal gland	B	Tspan13	7.66565e-07	0.541104	0.428	0.46	0.0285155
Adrenal gland	B	Rap1b	6.79682e-28	0.540501	0.606	0.58	2.52835e-23
Adrenal gland	B	Gm10076	8.10332e-36	0.538152	0.815	0.746	3.01435e-31
Adrenal gland	B	Vim	3.97446e-41	0.535495	0.538	0.368	1.47846e-36
Adrenal gland	B	Ddx54	5.67585e-10	0.535421	0.262	0.222	2.11136e-05
Adrenal gland	B	Naca	4.2489e-71	0.530642	0.906	0.81	1.58055e-66
Adrenal gland	B	Nop53	6.40094e-12	0.530188	0.443	0.451	2.38109e-07
Adrenal gland	B	Lsm5	9.66175e-07	0.526493	0.305	0.297	0.0359407
Adrenal gland	B	Cmtm7	1.85327e-16	0.526037	0.277	0.204	6.89399e-12
Adrenal gland	B	Nucks1	1.46776e-08	0.525112	0.464	0.524	0.000545991
Adrenal gland	B	Pdcd4	7.7143e-07	0.523945	0.474	0.536	0.0286964
Adrenal gland	B	Lsm3	0.000819399	0.519634	0.272	0.28	1
Adrenal gland	B	D8Ertd738e	3.87566e-21	0.518926	0.627	0.664	1.44171e-16
Adrenal gland	B	Ucp2	1.34176e-39	0.518577	0.632	0.545	4.99121e-35
Adrenal gland	B	Pabpc1	2.68064e-39	0.518391	0.71	0.702	9.97171e-35
Adrenal gland	B	mt-Nd3	2.08642e-35	0.517379	0.719	0.667	7.76128e-31
Adrenal gland	B	Gtpbp4	0.00391442	0.516947	0.318	0.354	1
Adrenal gland	B	Litaf	1.16117e-23	0.504876	0.373	0.27	4.31943e-19
Adrenal gland	B	Nop56	0.00130939	0.501164	0.358	0.406	1
Adrenal gland	B	Tmed5	2.53418e-05	0.500352	0.407	0.439	0.942688
Adrenal gland	B	Dazap2	2.11477e-09	0.498622	0.44	0.456	7.86672e-05
Adrenal gland	B	Nop10	7.95588e-08	0.497966	0.465	0.514	0.00295951
Adrenal gland	B	Mndal	2.14564e-42	0.49709	0.378	0.222	7.98158e-38
Adrenal gland	B	Cybb	4.47629e-144	0.497059	0.338	0.096	1.66513e-139
Adrenal gland	B	Ptbp3	5.34056e-08	0.49609	0.448	0.478	0.00198664
Adrenal gland	B	Irs2	5.9007e-07	0.495332	0.383	0.38	0.02195
Adrenal gland	B	Trp53i11	5.11421e-08	0.493324	0.254	0.218	0.00190244
Adrenal gland	B	C1qbp	4.44632e-05	0.492966	0.288	0.285	1
Adrenal gland	B	Chd2	1.29885e-05	0.491987	0.403	0.433	0.483159
Adrenal gland	B	mt-Atp8	1.39707e-17	0.486497	0.538	0.529	5.19695e-13
Adrenal gland	B	Ddx24	2.23261e-09	0.485071	0.542	0.632	8.30507e-05
Adrenal gland	B	Serinc3	8.27692e-56	0.483541	0.745	0.624	3.07893e-51
Adrenal gland	B	Zmat2	0.00783675	0.483506	0.376	0.444	1
Adrenal gland	B	Cdc42se2	1.29482e-05	0.475957	0.307	0.301	0.48166
Adrenal gland	B	Eef1a1	7.50693e-87	0.474067	0.996	0.897	2.7925e-82
Adrenal gland	B	Zfp36l1	6.23884e-42	0.460793	0.635	0.442	2.32079e-37
Adrenal gland	B	Prkcb	3.00731e-18	0.458493	0.304	0.22	1.11869e-13
Adrenal gland	B	Ube2a	0.0026755	0.456162	0.282	0.296	1
Adrenal gland	B	Rpl22l1	4.90057e-36	0.453208	0.827	0.772	1.82296e-31
Adrenal gland	B	Ctss	0	0.452342	0.624	0.148	0
Adrenal gland	B	Cnbp	1.13543e-19	0.451567	0.66	0.708	4.22367e-15
Adrenal gland	B	Actb	4.24407e-85	0.444291	0.995	0.876	1.57875e-80
Adrenal gland	B	Tpm4	7.49056e-13	0.444198	0.524	0.512	2.78641e-08
Adrenal gland	B	Eif3i	2.10958e-05	0.442329	0.447	0.513	0.784742
Adrenal gland	B	Eef1d	1.50757e-21	0.438451	0.619	0.651	5.608e-17
Adrenal gland	B	Ppia	6.15244e-64	0.433273	0.981	0.85	2.28865e-59
Adrenal gland	B	Tomm20	7.59019e-18	0.43269	0.605	0.626	2.82348e-13
Adrenal gland	B	Psmb8	3.19566e-29	0.432538	0.55	0.448	1.18875e-24
Adrenal gland	B	Pak2	0.00838445	0.431971	0.417	0.496	1
Adrenal gland	B	Tpr	0.00338686	0.431864	0.496	0.622	1
Adrenal gland	B	2410006H16Rik	0.00481853	0.426496	0.464	0.553	1
Adrenal gland	B	Cfl1	1.80856e-42	0.425456	0.85	0.787	6.72768e-38
Adrenal gland	B	Mbnl1	2.61739e-13	0.424434	0.581	0.632	9.73641e-09
Adrenal gland	B	Map1lc3b	6.08631e-25	0.423737	0.712	0.698	2.26405e-20
Adrenal gland	B	Cotl1	5.9321e-17	0.423304	0.409	0.336	2.20668e-12
Adrenal gland	B	Lars2	4.04937e-45	0.418261	0.829	0.805	1.50632e-40
Adrenal gland	B	Psmb1	2.74337e-18	0.415693	0.613	0.661	1.02051e-13
Adrenal gland	B	Eif3k	1.43995e-09	0.414739	0.558	0.628	5.35648e-05
Adrenal gland	B	Actr3	6.66493e-08	0.413448	0.504	0.558	0.00247929
Adrenal gland	B	Arpp19	0.000479642	0.409454	0.469	0.564	1
Adrenal gland	B	Nsf	0.000137989	0.407451	0.365	0.379	1
Adrenal gland	B	mt-Nd4	6.7447e-69	0.403344	0.982	0.831	2.50896e-64
Adrenal gland	B	Hnrnpab	0.00211272	0.401834	0.448	0.531	1
Adrenal gland	B	Ifi203	7.9838e-28	0.40027	0.351	0.223	2.9699e-23
Adrenal gland	B	Clic1	1.95499e-15	0.399399	0.615	0.617	7.27236e-11
Adrenal gland	B	Erp29	0.00975102	0.395796	0.447	0.551	1
Adrenal gland	B	Dad1	1.47736e-18	0.393271	0.702	0.718	5.49562e-14
Adrenal gland	B	mt-Cytb	1.3444e-81	0.39249	0.998	0.857	5.00105e-77
Adrenal gland	B	Atp6v0e	8.58294e-09	0.382789	0.573	0.653	0.000319277
Adrenal gland	B	Kdm6b	5.13596e-06	0.376775	0.443	0.465	0.191053
Adrenal gland	B	Hmgb1	7.00249e-23	0.373281	0.787	0.788	2.60486e-18
Adrenal gland	B	Ywhaz	6.81086e-14	0.372934	0.678	0.75	2.53357e-09
Adrenal gland	B	Arpc1b	1.7883e-21	0.357805	0.577	0.483	6.65231e-17
Adrenal gland	B	Myh9	3.4776e-07	0.354002	0.462	0.468	0.0129363
Adrenal gland	B	B2m	4.62785e-76	0.353884	0.963	0.71	1.72151e-71
Adrenal gland	B	Cdc42	2.38855e-19	0.353768	0.731	0.795	8.88518e-15
Adrenal gland	B	Pfdn5	4.13446e-25	0.343524	0.841	0.784	1.53798e-20
Adrenal gland	B	Wbp11	0.00403208	0.342107	0.273	0.395	1
Adrenal gland	B	Ablim1	6.67404e-05	0.341433	0.331	0.317	1
Adrenal gland	B	Sf3b1	0.000145282	0.341066	0.579	0.724	1
Adrenal gland	B	Tagln2	9.51732e-05	0.340102	0.463	0.453	1
Adrenal gland	B	Tpm3	3.61729e-15	0.336479	0.659	0.688	1.3456e-10
Adrenal gland	B	Eif5	9.69262e-06	0.333742	0.564	0.654	0.360556
Adrenal gland	B	Fth1	1.02299e-85	0.332283	0.996	0.899	3.80544e-81
Adrenal gland	B	Ptp4a2	0.000159251	0.329366	0.504	0.583	1
Adrenal gland	B	Ran	0.000328304	0.328761	0.514	0.598	1
Adrenal gland	B	Rbx1	1.63348e-08	0.326717	0.586	0.662	0.000607639
Adrenal gland	B	Txndc5	2.64423e-06	0.325148	0.164	0.259	0.0983626
Adrenal gland	B	Odc1	7.7248e-12	0.322863	0.548	0.531	2.87355e-07
Adrenal gland	B	Serf2	1.07602e-32	0.318013	0.871	0.809	4.00269e-28
Adrenal gland	B	Atp5g2	2.54801e-15	0.308957	0.719	0.726	9.47833e-11
Adrenal gland	B	Ppil4	0.00033522	0.308725	0.222	0.326	1
Adrenal gland	B	Srsf5	2.28919e-15	0.306343	0.74	0.822	8.51556e-11
Adrenal gland	B	Syncrip	0.00929566	0.298816	0.267	0.375	1
Adrenal gland	B	Ube2b	0.00071971	0.29783	0.595	0.724	1
Adrenal gland	B	Ddx41	0.00671813	0.297248	0.201	0.282	1
Adrenal gland	B	Cdc40	0.00245459	0.29592	0.207	0.292	1
Adrenal gland	B	Atp5e	1.62309e-24	0.292448	0.829	0.753	6.03775e-20
Adrenal gland	B	Tax1bp1	0.00183121	0.291246	0.569	0.679	1
Adrenal gland	B	H2-T23	3.41122e-11	0.289744	0.429	0.373	1.26894e-06
Adrenal gland	B	Eapp	0.00197022	0.285809	0.235	0.333	1
Adrenal gland	B	Cdkn1b	0.000286721	0.285479	0.226	0.33	1
Adrenal gland	B	Hnrnpa3	6.65331e-05	0.281869	0.655	0.779	1
Adrenal gland	B	Eif4a3	0.000386205	0.281648	0.258	0.376	1
Adrenal gland	B	Pcif1	0.000376081	0.280193	0.214	0.312	1
Adrenal gland	B	Phb2	0.00973219	0.279116	0.279	0.39	1
Adrenal gland	B	Cisd2	0.000980054	0.276288	0.299	0.44	1
Adrenal gland	B	Hspe1	1.1919e-06	0.27507	0.61	0.664	0.0443376
Adrenal gland	B	Cox7a2l	1.45741e-06	0.273662	0.642	0.701	0.0542141
Adrenal gland	B	Mrpl23	0.00236839	0.273601	0.306	0.441	1
Adrenal gland	B	Eef2	5.25768e-17	0.272829	0.796	0.777	1.9558e-12
Adrenal gland	B	Arhgdia	0.00840186	0.272548	0.483	0.562	1
Adrenal gland	B	Myl12b	4.34118e-06	0.271562	0.589	0.674	0.161488
Adrenal gland	B	Arpc2	1.44524e-07	0.271489	0.633	0.719	0.00537614
Adrenal gland	B	Matr3	0.000219829	0.27129	0.339	0.505	1
Adrenal gland	B	Rbm22	0.00923151	0.270132	0.192	0.261	1
Adrenal gland	B	Med13	0.000244582	0.265829	0.253	0.368	1
Adrenal gland	B	Nsmce4a	0.000958901	0.264885	0.219	0.311	1
Adrenal gland	B	Abce1	0.00964651	0.264799	0.196	0.266	1
Adrenal gland	B	Sys1	0.00132273	0.263938	0.311	0.446	1
Adrenal gland	B	Rbbp6	0.00864167	0.263522	0.383	0.548	1
Adrenal gland	B	Psme1	0.00866606	0.262074	0.502	0.576	1
Adrenal gland	B	Gng10	0.00659234	0.261819	0.211	0.288	1
Adrenal gland	B	Nrbp1	0.000405504	0.261145	0.248	0.358	1
Adrenal gland	B	Ranbp2	2.27695e-05	0.259723	0.312	0.477	0.847001
Adrenal gland	B	Nsrp1	1.09879e-07	0.259019	0.192	0.31	0.0040874
Adrenal gland	B	Eif4ebp2	0.00533733	0.258204	0.203	0.278	1
Adrenal gland	B	Cdc5l	1.32503e-06	0.25711	0.233	0.366	0.04929
Adrenal gland	B	Larp7	0.00168908	0.254366	0.185	0.258	1
Adrenal gland	B	Snrpd3	0.00571825	0.251745	0.308	0.438	1
Adrenal gland	B	Pak1ip1	0.00383991	0.250799	0.266	0.374	1
Adrenal gland	B	N4bp2l2	0.0037296	0.250645	0.349	0.5	1
Adrenal gland	B	Slfn2	1.19298e-09	0.250261	0.261	0.196	4.43777e-05
Adrenal gland	B	Babam2	0.000837402	0.250007	0.209	0.299	1
Adrenal gland	CD4+ T	Il7r	0	3.06267	0.839	0.068	0
Adrenal gland	CD4+ T	Tnfrsf4	0	3.05983	0.646	0.019	0
Adrenal gland	CD4+ T	Ms4a4b	0	2.85367	0.814	0.064	0
Adrenal gland	CD4+ T	Trbc2	0	2.75013	0.905	0.089	0
Adrenal gland	CD4+ T	Ctla4	0	2.71193	0.672	0.035	0
Adrenal gland	CD4+ T	S100a4	0	2.64228	0.703	0.126	0
Adrenal gland	CD4+ T	Emb	2.23371e-254	2.61579	0.874	0.403	8.30917e-250
Adrenal gland	CD4+ T	Vps37b	0	2.58311	0.914	0.289	0
Adrenal gland	CD4+ T	Tnfaip3	0	2.58086	0.87	0.244	0
Adrenal gland	CD4+ T	Zfp36l2	9.58809e-253	2.5755	0.932	0.473	3.56667e-248
Adrenal gland	CD4+ T	Cd28	0	2.52552	0.828	0.055	0
Adrenal gland	CD4+ T	Icos	0	2.46114	0.719	0.051	0
Adrenal gland	CD4+ T	Trac	0	2.38852	0.823	0.068	0
Adrenal gland	CD4+ T	Tmsb10	2.78284e-282	2.35695	0.989	0.621	1.03519e-277
Adrenal gland	CD4+ T	Trbc1	0	2.35613	0.544	0.057	0
Adrenal gland	CD4+ T	Cd3g	0	2.33908	0.891	0.082	0
Adrenal gland	CD4+ T	Odc1	6.51568e-158	2.33892	0.843	0.53	2.42377e-153
Adrenal gland	CD4+ T	H2-Q7	0	2.32974	0.94	0.294	0
Adrenal gland	CD4+ T	Tnfsf8	0	2.28746	0.453	0.012	0
Adrenal gland	CD4+ T	Cd2	0	2.27495	0.797	0.071	0
Adrenal gland	CD4+ T	Cytip	0	2.26134	0.858	0.152	0
Adrenal gland	CD4+ T	Cd3d	0	2.23689	0.854	0.078	0
Adrenal gland	CD4+ T	Ptpn22	0	2.16139	0.788	0.092	0
Adrenal gland	CD4+ T	Ifi27l2a	1.73112e-236	2.13565	0.735	0.213	6.4396e-232
Adrenal gland	CD4+ T	Ifngr1	2.25799e-272	2.11739	0.867	0.324	8.3995e-268
Adrenal gland	CD4+ T	Gramd3	0	2.06479	0.675	0.128	0
Adrenal gland	CD4+ T	Itk	0	2.05597	0.748	0.059	0
Adrenal gland	CD4+ T	Cd69	1.70775e-303	2.00403	0.476	0.071	6.35267e-299
Adrenal gland	CD4+ T	Tnfrsf18	0	1.973	0.599	0.043	0
Adrenal gland	CD4+ T	Gm26917	6.3723e-72	1.94812	0.584	0.329	2.37043e-67
Adrenal gland	CD4+ T	Dusp2	1.00389e-222	1.94479	0.611	0.152	3.73437e-218
Adrenal gland	CD4+ T	P2ry10	0	1.9436	0.672	0.064	0
Adrenal gland	CD4+ T	Stk17b	0	1.94203	0.849	0.214	0
Adrenal gland	CD4+ T	Fam107b	0	1.93613	0.766	0.181	0
Adrenal gland	CD4+ T	Crem	1.00161e-190	1.9322	0.75	0.316	3.72591e-186
Adrenal gland	CD4+ T	Ets1	0	1.93082	0.9	0.279	0
Adrenal gland	CD4+ T	Ptprc	0	1.929	0.911	0.192	0
Adrenal gland	CD4+ T	Rac2	0	1.9022	0.797	0.16	0
Adrenal gland	CD4+ T	Cd3e	0	1.89885	0.763	0.07	0
Adrenal gland	CD4+ T	Lat	0	1.87624	0.724	0.07	0
Adrenal gland	CD4+ T	Il2rb	0	1.87144	0.69	0.07	0
Adrenal gland	CD4+ T	Btg1	3.66924e-220	1.87083	0.991	0.707	1.36492e-215
Adrenal gland	CD4+ T	Ms4a6b	0	1.87056	0.681	0.097	0
Adrenal gland	CD4+ T	Cd52	0	1.85408	0.927	0.227	0
Adrenal gland	CD4+ T	Gimap3	0	1.84934	0.655	0.065	0
Adrenal gland	CD4+ T	Tnfaip8	6.58201e-228	1.83995	0.675	0.203	2.44844e-223
Adrenal gland	CD4+ T	Traf1	0	1.83822	0.597	0.099	0
Adrenal gland	CD4+ T	Hif1a	3.83085e-121	1.83118	0.71	0.427	1.42504e-116
Adrenal gland	CD4+ T	Hcst	0	1.82399	0.741	0.112	0
Adrenal gland	CD4+ T	Coro1a	0	1.80498	0.869	0.206	0
Adrenal gland	CD4+ T	Fyb	0	1.80293	0.781	0.149	0
Adrenal gland	CD4+ T	Itgb7	0	1.80179	0.646	0.073	0
Adrenal gland	CD4+ T	Hmgb2	1.27828e-174	1.78904	0.849	0.466	4.75506e-170
Adrenal gland	CD4+ T	Arhgdib	0	1.78369	0.889	0.25	0
Adrenal gland	CD4+ T	Crip1	2.71193e-144	1.78363	0.88	0.507	1.00881e-139
Adrenal gland	CD4+ T	Shisa5	7.0643e-215	1.76531	0.869	0.422	2.62785e-210
Adrenal gland	CD4+ T	Zc3hav1	1.29408e-213	1.76332	0.772	0.308	4.81386e-209
Adrenal gland	CD4+ T	Gm20186	0	1.75716	0.547	0.091	0
Adrenal gland	CD4+ T	Ptpn18	0	1.75186	0.832	0.223	0
Adrenal gland	CD4+ T	Lgals1	4.69224e-134	1.7478	0.737	0.339	1.74547e-129
Adrenal gland	CD4+ T	Dusp5	1.99735e-189	1.74736	0.794	0.333	7.42994e-185
Adrenal gland	CD4+ T	H2-K1	4.31822e-222	1.73306	0.984	0.744	1.60633e-217
Adrenal gland	CD4+ T	Il2rg	0	1.72807	0.684	0.128	0
Adrenal gland	CD4+ T	Tsc22d3	2.56359e-155	1.71955	0.77	0.356	9.53629e-151
Adrenal gland	CD4+ T	Rpl12	2.04608e-241	1.71528	0.993	0.821	7.61121e-237
Adrenal gland	CD4+ T	Stat4	0	1.70959	0.613	0.069	0
Adrenal gland	CD4+ T	Srgn	6.74657e-246	1.70948	0.982	0.411	2.50966e-241
Adrenal gland	CD4+ T	Grap2	0	1.7041	0.516	0.047	0
Adrenal gland	CD4+ T	Cd6	0	1.70211	0.571	0.034	0
Adrenal gland	CD4+ T	Laptm5	0	1.6959	0.889	0.206	0
Adrenal gland	CD4+ T	Gpr132	0	1.69041	0.646	0.092	0
Adrenal gland	CD4+ T	Ramp3	2.22228e-194	1.68675	0.617	0.167	8.26665e-190
Adrenal gland	CD4+ T	Akap13	7.80226e-182	1.68068	0.863	0.5	2.90236e-177
Adrenal gland	CD4+ T	Rgs1	0	1.67552	0.752	0.14	0
Adrenal gland	CD4+ T	Areg	0	1.6727	0.25	0.019	0
Adrenal gland	CD4+ T	Bcl2a1b	5.78861e-291	1.67167	0.646	0.128	2.1533e-286
Adrenal gland	CD4+ T	Rnf125	0	1.65488	0.609	0.09	0
Adrenal gland	CD4+ T	Gm12840	9.74804e-209	1.6458	0.411	0.074	3.62617e-204
Adrenal gland	CD4+ T	H2-Q6	5.32127e-207	1.60469	0.71	0.222	1.97946e-202
Adrenal gland	CD4+ T	Cd53	1.59922e-294	1.60365	0.715	0.162	5.94893e-290
Adrenal gland	CD4+ T	Cxcr4	2.13814e-270	1.59857	0.609	0.127	7.95368e-266
Adrenal gland	CD4+ T	Samsn1	2.7395e-224	1.57866	0.595	0.143	1.01907e-219
Adrenal gland	CD4+ T	Lsp1	3.43449e-284	1.56759	0.741	0.178	1.2776e-279
Adrenal gland	CD4+ T	Neurl3	3.00916e-187	1.56363	0.588	0.16	1.11938e-182
Adrenal gland	CD4+ T	Nop53	4.20556e-111	1.56343	0.735	0.45	1.56443e-106
Adrenal gland	CD4+ T	Ltb	0	1.5596	0.573	0.076	0
Adrenal gland	CD4+ T	S100a10	7.84645e-132	1.55845	0.9	0.565	2.9188e-127
Adrenal gland	CD4+ T	Ubald2	5.45843e-122	1.55344	0.668	0.334	2.03048e-117
Adrenal gland	CD4+ T	Cd5	0	1.53915	0.485	0.027	0
Adrenal gland	CD4+ T	Il21r	0	1.53727	0.518	0.069	0
Adrenal gland	CD4+ T	Ptprcap	0	1.53632	0.639	0.09	0
Adrenal gland	CD4+ T	Cd4	0	1.53585	0.5	0.02	0
Adrenal gland	CD4+ T	Rpl13a	4.07689e-256	1.5284	0.998	0.844	1.51656e-251
Adrenal gland	CD4+ T	Rpsa	2.7225e-245	1.52742	1	0.843	1.01274e-240
Adrenal gland	CD4+ T	Skap1	0	1.50383	0.622	0.109	0
Adrenal gland	CD4+ T	Gimap1	7.7869e-251	1.49684	0.613	0.139	2.89665e-246
Adrenal gland	CD4+ T	Rbm3	4.15343e-179	1.49011	0.918	0.655	1.54503e-174
Adrenal gland	CD4+ T	Nabp1	2.56674e-151	1.48544	0.602	0.207	9.548e-147
Adrenal gland	CD4+ T	Tob2	9.61311e-53	1.48459	0.562	0.375	3.57598e-48
Adrenal gland	CD4+ T	Tmsb4x	7.72042e-175	1.48151	0.998	0.789	2.87192e-170
Adrenal gland	CD4+ T	Gimap6	3.14893e-175	1.47144	0.703	0.223	1.17137e-170
Adrenal gland	CD4+ T	Rps27	6.0985e-242	1.46828	1	0.887	2.26858e-237
Adrenal gland	CD4+ T	4930523C07Rik	9.5497e-169	1.46828	0.619	0.201	3.55239e-164
Adrenal gland	CD4+ T	Rps16	3.03573e-235	1.46686	0.998	0.854	1.12926e-230
Adrenal gland	CD4+ T	Nkg7	0	1.46478	0.451	0.058	0
Adrenal gland	CD4+ T	Thy1	1.27968e-224	1.46432	0.62	0.159	4.76029e-220
Adrenal gland	CD4+ T	Nr4a3	4.65313e-147	1.46418	0.536	0.166	1.73092e-142
Adrenal gland	CD4+ T	Serpinb9	8.66723e-68	1.45972	0.409	0.171	3.22412e-63
Adrenal gland	CD4+ T	Gmfg	9.02201e-250	1.45053	0.695	0.174	3.3561e-245
Adrenal gland	CD4+ T	Gna13	1.58326e-132	1.44868	0.734	0.384	5.88956e-128
Adrenal gland	CD4+ T	D16Ertd472e	4.42949e-137	1.44299	0.557	0.192	1.64773e-132
Adrenal gland	CD4+ T	Itga4	2.04862e-250	1.43862	0.513	0.098	7.62068e-246
Adrenal gland	CD4+ T	Satb1	7.45049e-66	1.43432	0.414	0.179	2.77151e-61
Adrenal gland	CD4+ T	Dock2	1.22798e-266	1.43029	0.615	0.135	4.56795e-262
Adrenal gland	CD4+ T	Rps15a	2.25087e-221	1.42543	0.993	0.849	8.37303e-217
Adrenal gland	CD4+ T	Lck	0	1.42314	0.568	0.07	0
Adrenal gland	CD4+ T	Itpkb	3.30006e-132	1.41999	0.682	0.306	1.22759e-127
Adrenal gland	CD4+ T	Sh2d2a	0	1.41981	0.496	0.058	0
Adrenal gland	CD4+ T	Crybg1	0	1.41915	0.464	0.063	0
Adrenal gland	CD4+ T	Rplp0	7.68654e-217	1.41787	0.996	0.823	2.85932e-212
Adrenal gland	CD4+ T	Gm8369	0	1.41598	0.442	0.038	0
Adrenal gland	CD4+ T	Gimap4	9.27787e-196	1.40943	0.617	0.163	3.45128e-191
Adrenal gland	CD4+ T	Pfn1	2.72016e-138	1.40842	0.92	0.712	1.01187e-133
Adrenal gland	CD4+ T	Trp53inp1	6.27154e-62	1.40346	0.469	0.24	2.33295e-57
Adrenal gland	CD4+ T	Rpl18a	3.54129e-230	1.40339	0.996	0.844	1.31733e-225
Adrenal gland	CD4+ T	Rgs2	1.67134e-74	1.40234	0.661	0.381	6.21722e-70
Adrenal gland	CD4+ T	Bcl2a1d	2.19331e-227	1.39867	0.469	0.086	8.1589e-223
Adrenal gland	CD4+ T	Aebp2	3.83335e-129	1.39733	0.626	0.28	1.42597e-124
Adrenal gland	CD4+ T	S1pr1	1.82357e-107	1.39339	0.524	0.181	6.78351e-103
Adrenal gland	CD4+ T	Rps24	3.54627e-225	1.39159	0.998	0.863	1.31918e-220
Adrenal gland	CD4+ T	Sh3bgrl3	6.63201e-140	1.39101	0.903	0.621	2.46704e-135
Adrenal gland	CD4+ T	Selplg	1.94959e-251	1.39048	0.635	0.142	7.25229e-247
Adrenal gland	CD4+ T	Ccl5	1.08857e-158	1.3895	0.434	0.097	4.04935e-154
Adrenal gland	CD4+ T	Sept1	4.21681e-249	1.38722	0.641	0.154	1.56861e-244
Adrenal gland	CD4+ T	Rps13	2.76519e-231	1.37811	0.995	0.858	1.02862e-226
Adrenal gland	CD4+ T	Maf	6.36322e-108	1.37392	0.531	0.197	2.36706e-103
Adrenal gland	CD4+ T	Bhlhe40	2.01674e-70	1.37226	0.657	0.435	7.50207e-66
Adrenal gland	CD4+ T	Pdcd1	0	1.37176	0.319	0.026	0
Adrenal gland	CD4+ T	Rplp2	7.7484e-224	1.37031	0.995	0.838	2.88233e-219
Adrenal gland	CD4+ T	Cotl1	9.19196e-155	1.36807	0.765	0.335	3.41932e-150
Adrenal gland	CD4+ T	Gm26740	0	1.36733	0.482	0.053	0
Adrenal gland	CD4+ T	Rpl27	3.62055e-208	1.34704	0.985	0.819	1.34681e-203
Adrenal gland	CD4+ T	Nfkb1	3.10611e-72	1.34247	0.599	0.361	1.15544e-67
Adrenal gland	CD4+ T	Rps11	2.66301e-194	1.338	0.993	0.839	9.90613e-190
Adrenal gland	CD4+ T	Bcl2	2.12424e-86	1.33621	0.493	0.209	7.90195e-82
Adrenal gland	CD4+ T	H2afz	1.1611e-91	1.33579	0.887	0.753	4.31917e-87
Adrenal gland	CD4+ T	Orai1	3.54504e-133	1.33437	0.566	0.207	1.31872e-128
Adrenal gland	CD4+ T	Cd82	1.59486e-118	1.32164	0.589	0.246	5.93271e-114
Adrenal gland	CD4+ T	AW112010	1.24694e-166	1.31727	0.743	0.255	4.63851e-162
Adrenal gland	CD4+ T	Rack1	5.45827e-193	1.31163	0.982	0.806	2.03042e-188
Adrenal gland	CD4+ T	Mbnl1	1.20532e-125	1.30725	0.863	0.631	4.48367e-121
Adrenal gland	CD4+ T	Rpl39	1.38297e-192	1.30003	0.991	0.833	5.14452e-188
Adrenal gland	CD4+ T	Rps18	2.43923e-202	1.2965	0.993	0.844	9.07368e-198
Adrenal gland	CD4+ T	Rpl18	6.71037e-215	1.29251	0.993	0.836	2.49619e-210
Adrenal gland	CD4+ T	Rps7	2.84294e-208	1.29105	0.995	0.847	1.05754e-203
Adrenal gland	CD4+ T	Rpl17	1.13185e-228	1.28675	0.998	0.87	4.21037e-224
Adrenal gland	CD4+ T	Dusp10	1.04406e-88	1.28387	0.38	0.127	3.88379e-84
Adrenal gland	CD4+ T	Arhgap15	8.72867e-251	1.28231	0.482	0.087	3.24698e-246
Adrenal gland	CD4+ T	Smad7	1.89284e-102	1.2818	0.661	0.326	7.04116e-98
Adrenal gland	CD4+ T	Rplp1	9.41086e-208	1.27757	0.993	0.857	3.50075e-203
Adrenal gland	CD4+ T	B2m	2.30483e-161	1.27643	0.995	0.71	8.57375e-157
Adrenal gland	CD4+ T	Tpt1	1.97917e-240	1.27404	0.998	0.862	7.36231e-236
Adrenal gland	CD4+ T	Fau	1.04508e-215	1.269	1	0.86	3.88761e-211
Adrenal gland	CD4+ T	Rpl32	2.28632e-202	1.26676	0.995	0.839	8.50489e-198
Adrenal gland	CD4+ T	H2-D1	4.10506e-161	1.26234	0.995	0.769	1.52704e-156
Adrenal gland	CD4+ T	Slamf6	0	1.26045	0.334	0.02	0
Adrenal gland	CD4+ T	Pnrc1	5.45219e-106	1.25219	0.859	0.649	2.02816e-101
Adrenal gland	CD4+ T	Bcl11b	4.04104e-222	1.25067	0.442	0.079	1.50323e-217
Adrenal gland	CD4+ T	Rps19	4.38855e-180	1.24815	0.993	0.842	1.6325e-175
Adrenal gland	CD4+ T	Ostf1	7.66538e-66	1.24774	0.657	0.446	2.85144e-61
Adrenal gland	CD4+ T	Atp1b3	1.83695e-106	1.22721	0.743	0.447	6.83328e-102
Adrenal gland	CD4+ T	Rps5	1.93186e-189	1.22629	0.991	0.836	7.18632e-185
Adrenal gland	CD4+ T	Isy1	7.4745e-89	1.22469	0.504	0.217	2.78044e-84
Adrenal gland	CD4+ T	Rps10	8.59752e-212	1.2135	0.996	0.847	3.19819e-207
Adrenal gland	CD4+ T	Tnfrsf9	1.88272e-179	1.21234	0.314	0.05	7.00354e-175
Adrenal gland	CD4+ T	Spn	0	1.20097	0.418	0.051	0
Adrenal gland	CD4+ T	Pdcd4	4.42212e-69	1.20081	0.71	0.535	1.64498e-64
Adrenal gland	CD4+ T	Sub1	4.09199e-120	1.19946	0.907	0.721	1.52218e-115
Adrenal gland	CD4+ T	Nrip1	1.92992e-48	1.19839	0.558	0.378	7.17912e-44
Adrenal gland	CD4+ T	Stk4	6.28113e-100	1.19537	0.538	0.229	2.33652e-95
Adrenal gland	CD4+ T	Rpl19	2.31035e-219	1.19532	0.993	0.862	8.59429e-215
Adrenal gland	CD4+ T	Crbn	9.28236e-95	1.1906	0.462	0.18	3.45294e-90
Adrenal gland	CD4+ T	Pim1	9.06474e-81	1.19032	0.688	0.376	3.37199e-76
Adrenal gland	CD4+ T	Rpl30	3.55871e-193	1.18524	0.991	0.862	1.3238e-188
Adrenal gland	CD4+ T	Rps23	4.44469e-212	1.18263	0.996	0.855	1.65338e-207
Adrenal gland	CD4+ T	Got1	2.03432e-37	1.1801	0.465	0.307	7.56746e-33
Adrenal gland	CD4+ T	Gpr65	1.21259e-154	1.1792	0.401	0.087	4.51073e-150
Adrenal gland	CD4+ T	Peli1	1.80951e-62	1.17646	0.588	0.372	6.7312e-58
Adrenal gland	CD4+ T	Tbc1d4	1.13471e-80	1.17577	0.35	0.114	4.221e-76
Adrenal gland	CD4+ T	Rpl34	1.6945e-195	1.17514	0.989	0.843	6.30338e-191
Adrenal gland	CD4+ T	Rpl36	9.61839e-192	1.17354	0.993	0.844	3.57795e-187
Adrenal gland	CD4+ T	Gata3	1.31027e-274	1.17005	0.263	0.025	4.87406e-270
Adrenal gland	CD4+ T	Kdm2b	5.98046e-90	1.16526	0.48	0.196	2.22467e-85
Adrenal gland	CD4+ T	Uba52	1.03384e-127	1.16425	0.894	0.68	3.84579e-123
Adrenal gland	CD4+ T	Vim	2.06897e-114	1.15826	0.785	0.367	7.69637e-110
Adrenal gland	CD4+ T	Vgll4	9.39786e-68	1.15731	0.599	0.361	3.49591e-63
Adrenal gland	CD4+ T	S100a6	2.64988e-98	1.15252	0.737	0.356	9.8573e-94
Adrenal gland	CD4+ T	Tgif1	8.1683e-133	1.15001	0.498	0.153	3.03853e-128
Adrenal gland	CD4+ T	Mknk2	2.42343e-94	1.14823	0.577	0.273	9.0149e-90
Adrenal gland	CD4+ T	Elf1	2.31494e-81	1.14698	0.641	0.357	8.61133e-77
Adrenal gland	CD4+ T	Rps26	2.54055e-146	1.14482	0.978	0.822	9.45061e-142
Adrenal gland	CD4+ T	Cks2	1.87324e-77	1.14408	0.343	0.11	6.96825e-73
Adrenal gland	CD4+ T	Lcp1	6.9855e-163	1.14152	0.657	0.2	2.59854e-158
Adrenal gland	CD4+ T	Serpinb6b	1.62373e-85	1.13968	0.316	0.089	6.04011e-81
Adrenal gland	CD4+ T	Rpl22	1.56047e-158	1.13775	0.982	0.81	5.80479e-154
Adrenal gland	CD4+ T	Cd247	0	1.13497	0.414	0.043	0
Adrenal gland	CD4+ T	Rps3	8.89208e-186	1.1335	0.993	0.833	3.30776e-181
Adrenal gland	CD4+ T	Gimap7	0	1.12677	0.358	0.034	0
Adrenal gland	CD4+ T	Fosl2	1.93667e-67	1.12665	0.624	0.361	7.20423e-63
Adrenal gland	CD4+ T	Arap2	8.53363e-83	1.12239	0.5	0.213	3.17443e-78
Adrenal gland	CD4+ T	Rpl37a	2.11818e-190	1.12171	0.996	0.87	7.87943e-186
Adrenal gland	CD4+ T	Rps14	5.22824e-205	1.11964	0.995	0.86	1.94485e-200
Adrenal gland	CD4+ T	Kcnn4	6.941e-234	1.11708	0.391	0.061	2.58198e-229
Adrenal gland	CD4+ T	Rpl23	2.86379e-186	1.11498	0.998	0.853	1.0653e-181
Adrenal gland	CD4+ T	Tnfrsf1b	4.45341e-149	1.1147	0.465	0.119	1.65662e-144
Adrenal gland	CD4+ T	Rps2	2.44916e-171	1.11238	0.991	0.853	9.11061e-167
Adrenal gland	CD4+ T	Arpc3	1.2741e-95	1.10622	0.891	0.703	4.73953e-91
Adrenal gland	CD4+ T	Adgre5	1.5932e-114	1.10561	0.546	0.192	5.92654e-110
Adrenal gland	CD4+ T	Rps12	2.93912e-162	1.10158	0.996	0.863	1.09332e-157
Adrenal gland	CD4+ T	Itgal	6.92835e-207	1.1003	0.456	0.089	2.57728e-202
Adrenal gland	CD4+ T	Nsd3	1.43254e-60	1.10012	0.668	0.495	5.32891e-56
Adrenal gland	CD4+ T	Emp3	8.36526e-114	1.09733	0.706	0.296	3.11179e-109
Adrenal gland	CD4+ T	Pabpc1	1.48576e-114	1.09595	0.896	0.701	5.52689e-110
Adrenal gland	CD4+ T	Crlf3	9.36053e-70	1.09109	0.429	0.182	3.48202e-65
Adrenal gland	CD4+ T	Rrad	4.16949e-73	1.09041	0.35	0.115	1.55101e-68
Adrenal gland	CD4+ T	Rps9	1.12308e-177	1.08997	0.995	0.846	4.17775e-173
Adrenal gland	CD4+ T	Epsti1	6.12027e-166	1.08931	0.438	0.099	2.27668e-161
Adrenal gland	CD4+ T	Eef1b2	5.14189e-139	1.0893	0.954	0.782	1.91273e-134
Adrenal gland	CD4+ T	Prdx6	1.10425e-78	1.08928	0.757	0.551	4.10768e-74
Adrenal gland	CD4+ T	Rab8b	2.87622e-73	1.08906	0.524	0.254	1.06992e-68
Adrenal gland	CD4+ T	Rpl29	1.89795e-152	1.08811	0.973	0.806	7.06019e-148
Adrenal gland	CD4+ T	Rhoh	2.11531e-231	1.0878	0.44	0.074	7.86873e-227
Adrenal gland	CD4+ T	Rora	1.53806e-69	1.08745	0.701	0.447	5.72144e-65
Adrenal gland	CD4+ T	Rps6	1.012e-164	1.08533	0.993	0.819	3.76452e-160
Adrenal gland	CD4+ T	Lcp2	1.34063e-209	1.08499	0.425	0.078	4.98699e-205
Adrenal gland	CD4+ T	Saraf	1.32647e-70	1.08169	0.754	0.615	4.93433e-66
Adrenal gland	CD4+ T	Limd2	2.25381e-99	1.07847	0.485	0.177	8.38396e-95
Adrenal gland	CD4+ T	Jak2	2.36995e-82	1.07782	0.473	0.201	8.81596e-78
Adrenal gland	CD4+ T	Rpl27a	1.01018e-190	1.07636	0.998	0.88	3.75778e-186
Adrenal gland	CD4+ T	Il18r1	7.71954e-292	1.07114	0.358	0.042	2.87159e-287
Adrenal gland	CD4+ T	B4galnt1	5.08762e-155	1.06911	0.453	0.114	1.89254e-150
Adrenal gland	CD4+ T	Fxyd5	1.07544e-144	1.06709	0.852	0.375	4.00054e-140
Adrenal gland	CD4+ T	Pkp3	1.67769e-241	1.06437	0.378	0.057	6.24082e-237
Adrenal gland	CD4+ T	Sla	9.00648e-186	1.06274	0.398	0.075	3.35032e-181
Adrenal gland	CD4+ T	Rpl38	8.54128e-173	1.05452	0.993	0.853	3.17727e-168
Adrenal gland	CD4+ T	Rpl5	3.09812e-144	1.05213	0.978	0.826	1.15247e-139
Adrenal gland	CD4+ T	Psmb8	2.71371e-100	1.04984	0.786	0.448	1.00947e-95
Adrenal gland	CD4+ T	Tcf7	6.95516e-207	1.04752	0.323	0.047	2.58725e-202
Adrenal gland	CD4+ T	Arid5a	1.07053e-77	1.04658	0.549	0.27	3.98228e-73
Adrenal gland	CD4+ T	Arhgap45	3.38829e-172	1.04331	0.469	0.108	1.26041e-167
Adrenal gland	CD4+ T	Malt1	2.91432e-63	1.04192	0.427	0.183	1.0841e-58
Adrenal gland	CD4+ T	Gimap9	4.49524e-136	1.03997	0.427	0.109	1.67218e-131
Adrenal gland	CD4+ T	Rps15	4.97007e-146	1.03979	0.98	0.826	1.84882e-141
Adrenal gland	CD4+ T	Rpl4	5.14109e-131	1.03962	0.949	0.769	1.91243e-126
Adrenal gland	CD4+ T	Ythdc1	7.16369e-43	1.03815	0.655	0.538	2.66482e-38
Adrenal gland	CD4+ T	Rpl13	1.69279e-169	1.03562	0.998	0.882	6.29699e-165
Adrenal gland	CD4+ T	Stk24	2.56452e-71	1.03324	0.495	0.239	9.53975e-67
Adrenal gland	CD4+ T	Dgat1	7.33109e-71	1.03276	0.414	0.167	2.72709e-66
Adrenal gland	CD4+ T	Dnajb6	1.90246e-77	1.03188	0.785	0.637	7.07696e-73
Adrenal gland	CD4+ T	Cwc25	8.38342e-41	1.02714	0.449	0.269	3.11855e-36
Adrenal gland	CD4+ T	Actg1	1.15192e-100	1.02568	0.982	0.837	4.28501e-96
Adrenal gland	CD4+ T	Rpl23a	2.59651e-123	1.02513	0.954	0.783	9.65876e-119
Adrenal gland	CD4+ T	Rps28	9.30447e-148	1.02485	0.995	0.837	3.46117e-143
Adrenal gland	CD4+ T	Sfpq	2.97392e-53	1.01676	0.701	0.589	1.10627e-48
Adrenal gland	CD4+ T	Ncl	6.34575e-94	1.01321	0.898	0.733	2.36055e-89
Adrenal gland	CD4+ T	Myl12b	2.99708e-87	1.0126	0.832	0.673	1.11488e-82
Adrenal gland	CD4+ T	Resf1	5.00593e-42	1.0087	0.515	0.334	1.86216e-37
Adrenal gland	CD4+ T	Rpl8	8.10916e-159	1.00754	0.998	0.846	3.01652e-154
Adrenal gland	CD4+ T	Ssh2	1.05173e-60	1.00312	0.586	0.323	3.91232e-56
Adrenal gland	CD4+ T	Rpl21	3.08028e-154	1.00232	0.995	0.856	1.14583e-149
Adrenal gland	CD4+ T	Rpl10a	6.19767e-137	1.00171	0.973	0.823	2.30547e-132
Adrenal gland	CD4+ T	Clint1	8.49717e-46	1.00151	0.538	0.369	3.16086e-41
Adrenal gland	CD4+ T	Dennd4a	2.56123e-49	1.00003	0.58	0.373	9.52752e-45
Adrenal gland	CD4+ T	Rps3a1	5.95466e-158	0.995887	0.995	0.845	2.21508e-153
Adrenal gland	CD4+ T	Rap1b	2.51484e-80	0.992932	0.805	0.579	9.35494e-76
Adrenal gland	CD4+ T	Leprotl1	9.71011e-64	0.991622	0.569	0.345	3.61206e-59
Adrenal gland	CD4+ T	Rps20	3.28966e-124	0.991465	0.985	0.847	1.22372e-119
Adrenal gland	CD4+ T	Lilr4b	1.97259e-143	0.988347	0.398	0.088	7.33782e-139
Adrenal gland	CD4+ T	Cxcr3	0	0.9865	0.305	0.028	0
Adrenal gland	CD4+ T	H2-Q4	2.94526e-78	0.986067	0.732	0.433	1.09561e-73
Adrenal gland	CD4+ T	Cnn2	1.89861e-99	0.984756	0.542	0.209	7.06262e-95
Adrenal gland	CD4+ T	Slfn2	9.3643e-107	0.982965	0.558	0.195	3.48342e-102
Adrenal gland	CD4+ T	Skil	1.88055e-45	0.978601	0.622	0.456	6.99547e-41
Adrenal gland	CD4+ T	Chd7	4.73168e-46	0.975173	0.48	0.285	1.76014e-41
Adrenal gland	CD4+ T	Gabpb1	1.00904e-81	0.973207	0.422	0.162	3.75353e-77
Adrenal gland	CD4+ T	Rpl11	7.81497e-154	0.973121	0.993	0.856	2.90709e-149
Adrenal gland	CD4+ T	Snrpg	3.93043e-102	0.972281	0.863	0.642	1.46208e-97
Adrenal gland	CD4+ T	Jpt1	4.6231e-72	0.968949	0.648	0.386	1.71975e-67
Adrenal gland	CD4+ T	Samhd1	1.46031e-66	0.966465	0.562	0.293	5.43222e-62
Adrenal gland	CD4+ T	Srsf5	1.16846e-97	0.966131	0.929	0.821	4.34656e-93
Adrenal gland	CD4+ T	Cd37	1.31795e-173	0.964267	0.485	0.111	4.90266e-169
Adrenal gland	CD4+ T	Jak1	1.43878e-58	0.956801	0.714	0.558	5.35212e-54
Adrenal gland	CD4+ T	Ppp1cc	5.38012e-58	0.956088	0.619	0.411	2.00135e-53
Adrenal gland	CD4+ T	Cdk11b	6.06299e-19	0.954711	0.485	0.418	2.25537e-14
Adrenal gland	CD4+ T	S1pr4	3.04889e-174	0.952635	0.305	0.049	1.13416e-169
Adrenal gland	CD4+ T	Tmem64	4.98395e-40	0.951708	0.356	0.179	1.85398e-35
Adrenal gland	CD4+ T	Acp5	6.21312e-194	0.950912	0.407	0.075	2.31122e-189
Adrenal gland	CD4+ T	Nr3c1	1.28254e-32	0.950277	0.564	0.437	4.77093e-28
Adrenal gland	CD4+ T	Rps29	3.83897e-139	0.945806	0.996	0.866	1.42806e-134
Adrenal gland	CD4+ T	Ahnak	3.57762e-67	0.945016	0.759	0.427	1.33084e-62
Adrenal gland	CD4+ T	Rpl9	4.40766e-161	0.944792	0.991	0.871	1.63961e-156
Adrenal gland	CD4+ T	Capg	5.23355e-58	0.944228	0.418	0.183	1.94683e-53
Adrenal gland	CD4+ T	Rasgrp2	1.90646e-80	0.942939	0.405	0.143	7.09183e-76
Adrenal gland	CD4+ T	Bcl2l11	3.09982e-29	0.94272	0.365	0.207	1.1531e-24
Adrenal gland	CD4+ T	Fasl	7.87885e-255	0.940361	0.283	0.03	2.93085e-250
Adrenal gland	CD4+ T	Rps4x	4.31769e-135	0.939872	0.993	0.827	1.60614e-130
Adrenal gland	CD4+ T	Rpl3	2.71416e-132	0.939785	0.985	0.83	1.00964e-127
Adrenal gland	CD4+ T	Gna15	0	0.939331	0.327	0.028	0
Adrenal gland	CD4+ T	Ell2	2.14436e-60	0.932427	0.438	0.208	7.9768e-56
Adrenal gland	CD4+ T	Id2	5.05015e-31	0.932423	0.575	0.404	1.8786e-26
Adrenal gland	CD4+ T	Gimap5	5.46504e-112	0.930081	0.432	0.122	2.03294e-107
Adrenal gland	CD4+ T	Eif1	8.57618e-141	0.929307	0.998	0.887	3.19025e-136
Adrenal gland	CD4+ T	D8Ertd738e	4.76582e-56	0.929146	0.783	0.663	1.77284e-51
Adrenal gland	CD4+ T	Uhrf2	4.09669e-33	0.928066	0.458	0.304	1.52393e-28
Adrenal gland	CD4+ T	Myh9	9.71066e-62	0.927563	0.703	0.467	3.61227e-57
Adrenal gland	CD4+ T	Eif3f	9.61129e-71	0.926863	0.785	0.611	3.5753e-66
Adrenal gland	CD4+ T	Arpc2	1.18605e-82	0.922337	0.876	0.718	4.412e-78
Adrenal gland	CD4+ T	Rps21	9.805e-144	0.921821	0.993	0.875	3.64736e-139
Adrenal gland	CD4+ T	Anxa6	1.8124e-41	0.917917	0.536	0.388	6.74196e-37
Adrenal gland	CD4+ T	Bin2	1.67945e-156	0.917791	0.381	0.079	6.2474e-152
Adrenal gland	CD4+ T	Cd48	1.53949e-146	0.916301	0.383	0.083	5.72674e-142
Adrenal gland	CD4+ T	Ubash3a	0	0.91585	0.328	0.016	0
Adrenal gland	CD4+ T	Chd2	4.54168e-39	0.914686	0.589	0.433	1.68946e-34
Adrenal gland	CD4+ T	Furin	2.92152e-14	0.914405	0.303	0.212	1.08678e-09
Adrenal gland	CD4+ T	Rpl24	2.74269e-125	0.913943	0.985	0.845	1.02025e-120
Adrenal gland	CD4+ T	Npm1	3.54179e-100	0.913603	0.923	0.762	1.31751e-95
Adrenal gland	CD4+ T	Atp2b1	2.20975e-51	0.912519	0.746	0.637	8.22006e-47
Adrenal gland	CD4+ T	Nsa2	9.22749e-67	0.908057	0.77	0.609	3.43253e-62
Adrenal gland	CD4+ T	Rpl7	1.30176e-125	0.904638	0.984	0.823	4.84242e-121
Adrenal gland	CD4+ T	Rps27rt	1.78525e-52	0.901635	0.536	0.331	6.64094e-48
Adrenal gland	CD4+ T	Kbtbd11	2.05628e-63	0.900169	0.356	0.137	7.64917e-59
Adrenal gland	CD4+ T	Gpr183	2.37832e-132	0.899638	0.381	0.086	8.8471e-128
Adrenal gland	CD4+ T	Ezr	9.09239e-52	0.899	0.609	0.366	3.38228e-47
Adrenal gland	CD4+ T	Rpl7a	1.07994e-110	0.896221	0.967	0.799	4.01728e-106
Adrenal gland	CD4+ T	Tes	1.03024e-53	0.895682	0.431	0.211	3.8324e-49
Adrenal gland	CD4+ T	Themis	0	0.894835	0.279	0.02	0
Adrenal gland	CD4+ T	Rpl6	4.97538e-134	0.894494	0.989	0.874	1.85079e-129
Adrenal gland	CD4+ T	Rpl14	1.38855e-117	0.891707	0.971	0.809	5.16526e-113
Adrenal gland	CD4+ T	Vasp	7.95917e-68	0.889205	0.542	0.277	2.96073e-63
Adrenal gland	CD4+ T	Cxcr6	1.75798e-148	0.885705	0.283	0.046	6.53953e-144
Adrenal gland	CD4+ T	Klf6	8.85384e-29	0.885365	0.682	0.56	3.29354e-24
Adrenal gland	CD4+ T	Cfl1	4.58573e-93	0.884857	0.942	0.786	1.70585e-88
Adrenal gland	CD4+ T	Ptp4a2	2.27745e-53	0.884419	0.734	0.582	8.47189e-49
Adrenal gland	CD4+ T	Cd44	5.50247e-113	0.881013	0.533	0.177	2.04686e-108
Adrenal gland	CD4+ T	Klf13	2.33095e-42	0.880776	0.628	0.453	8.6709e-38
Adrenal gland	CD4+ T	Rpl15	4.43955e-128	0.879344	0.985	0.843	1.65147e-123
Adrenal gland	CD4+ T	Cnbp	5.38354e-71	0.878793	0.843	0.707	2.00262e-66
Adrenal gland	CD4+ T	Abracl	1.20549e-42	0.8784	0.593	0.436	4.48429e-38
Adrenal gland	CD4+ T	Coq10b	1.39753e-41	0.87736	0.609	0.458	5.19869e-37
Adrenal gland	CD4+ T	Hnrnpa0	2.26315e-56	0.877013	0.701	0.53	8.41868e-52
Adrenal gland	CD4+ T	Prrc2c	2.04969e-51	0.869586	0.781	0.72	7.62465e-47
Adrenal gland	CD4+ T	Rel	5.66791e-38	0.869571	0.469	0.272	2.1084e-33
Adrenal gland	CD4+ T	Atp11b	4.62475e-26	0.86784	0.474	0.358	1.72036e-21
Adrenal gland	CD4+ T	AI662270	1.52111e-144	0.865872	0.372	0.081	5.65838e-140
Adrenal gland	CD4+ T	Rps27a	5.97865e-139	0.865739	0.998	0.858	2.224e-134
Adrenal gland	CD4+ T	4932438A13Rik	1.53786e-25	0.860279	0.553	0.469	5.72068e-21
Adrenal gland	CD4+ T	Arhgap31	8.85973e-60	0.859319	0.491	0.222	3.29573e-55
Adrenal gland	CD4+ T	Junb	1.12782e-51	0.856612	0.969	0.783	4.19539e-47
Adrenal gland	CD4+ T	Arpc1b	1.04034e-75	0.853841	0.797	0.483	3.86995e-71
Adrenal gland	CD4+ T	Itgav	3.3462e-17	0.852332	0.305	0.199	1.24475e-12
Adrenal gland	CD4+ T	Prr13	1.54818e-41	0.845972	0.569	0.41	5.75906e-37
Adrenal gland	CD4+ T	Nt5e	7.98398e-92	0.845394	0.268	0.064	2.96996e-87
Adrenal gland	CD4+ T	Cblb	2.94985e-47	0.842445	0.396	0.194	1.09732e-42
Adrenal gland	CD4+ T	AU020206	1.68263e-98	0.841527	0.332	0.087	6.2592e-94
Adrenal gland	CD4+ T	Hnrnpf	4.40554e-66	0.835753	0.819	0.671	1.63882e-61
Adrenal gland	CD4+ T	Sept6	3.63794e-81	0.835733	0.387	0.134	1.35328e-76
Adrenal gland	CD4+ T	Rhog	6.47727e-53	0.834897	0.431	0.204	2.40948e-48
Adrenal gland	CD4+ T	Abcb1b	6.47186e-61	0.832939	0.292	0.097	2.40747e-56
Adrenal gland	CD4+ T	Kdm6b	1.44891e-32	0.832486	0.595	0.465	5.38981e-28
Adrenal gland	CD4+ T	Nr4a2	1.93528e-11	0.830671	0.389	0.303	7.19906e-07
Adrenal gland	CD4+ T	Spty2d1	1.67808e-17	0.83012	0.478	0.401	6.24228e-13
Adrenal gland	CD4+ T	Rinl	5.81064e-117	0.828601	0.345	0.083	2.1615e-112
Adrenal gland	CD4+ T	Rnf19a	5.50911e-37	0.828434	0.383	0.213	2.04933e-32
Adrenal gland	CD4+ T	Glrx	8.37928e-28	0.824734	0.31	0.167	3.11701e-23
Adrenal gland	CD4+ T	Mbd2	7.7373e-35	0.82254	0.551	0.422	2.8782e-30
Adrenal gland	CD4+ T	Gch1	1.16552e-56	0.822379	0.469	0.225	4.33563e-52
Adrenal gland	CD4+ T	Rnf138	2.44219e-35	0.82218	0.436	0.269	9.0847e-31
Adrenal gland	CD4+ T	Cish	1.25435e-26	0.821749	0.407	0.264	4.66606e-22
Adrenal gland	CD4+ T	Il4ra	5.49073e-69	0.821439	0.378	0.139	2.04249e-64
Adrenal gland	CD4+ T	Clk1	6.86534e-39	0.819511	0.761	0.691	2.55384e-34
Adrenal gland	CD4+ T	Itgb1	3.74365e-11	0.819389	0.555	0.559	1.3926e-06
Adrenal gland	CD4+ T	Stat1	1.63971e-25	0.81879	0.391	0.251	6.09957e-21
Adrenal gland	CD4+ T	Actb	2.43286e-80	0.816862	0.998	0.877	9.05e-76
Adrenal gland	CD4+ T	Klk8	1.6753e-155	0.816417	0.327	0.06	6.23195e-151
Adrenal gland	CD4+ T	Rnf19b	2.04077e-37	0.816275	0.414	0.23	7.59145e-33
Adrenal gland	CD4+ T	Pgm2l1	2.19901e-46	0.816228	0.283	0.11	8.18011e-42
Adrenal gland	CD4+ T	Xist	4.63306e-44	0.814175	0.661	0.393	1.72345e-39
Adrenal gland	CD4+ T	Ctla2a	2.90356e-38	0.813407	0.478	0.232	1.0801e-33
Adrenal gland	CD4+ T	H3f3b	6.18588e-101	0.811678	0.993	0.892	2.30108e-96
Adrenal gland	CD4+ T	Tomm20	1.91539e-64	0.80729	0.788	0.625	7.12508e-60
Adrenal gland	CD4+ T	Zc3h12a	3.14893e-47	0.806653	0.354	0.156	1.17137e-42
Adrenal gland	CD4+ T	Rps8	7.13903e-113	0.804196	0.995	0.88	2.65565e-108
Adrenal gland	CD4+ T	Akna	4.34124e-85	0.801501	0.318	0.091	1.6149e-80
Adrenal gland	CD4+ T	Rpl37	1.27658e-119	0.800227	0.995	0.854	4.74877e-115
Adrenal gland	CD4+ T	Tut4	3.37974e-32	0.800168	0.591	0.477	1.25723e-27
Adrenal gland	CD4+ T	Ddx5	1.78884e-98	0.798839	0.985	0.948	6.65429e-94
Adrenal gland	CD4+ T	Itgb2	1.33284e-121	0.798214	0.436	0.115	4.95802e-117
Adrenal gland	CD4+ T	Ikzf1	2.30058e-130	0.7972	0.338	0.072	8.55794e-126
Adrenal gland	CD4+ T	Nr4a1	2.20193e-05	0.795491	0.547	0.525	0.819095
Adrenal gland	CD4+ T	Mxd1	2.95664e-57	0.795118	0.409	0.181	1.09984e-52
Adrenal gland	CD4+ T	Lmnb1	2.10896e-58	0.794864	0.376	0.152	7.84511e-54
Adrenal gland	CD4+ T	Dock8	8.89932e-95	0.793818	0.37	0.109	3.31046e-90
Adrenal gland	CD4+ T	Tmem123	3.6668e-32	0.79197	0.432	0.275	1.36401e-27
Adrenal gland	CD4+ T	Supt4a	1.31535e-45	0.791698	0.599	0.423	4.89296e-41
Adrenal gland	CD4+ T	Ccdc88c	2.30783e-62	0.789704	0.361	0.14	8.58489e-58
Adrenal gland	CD4+ T	Snx18	3.18874e-28	0.788295	0.354	0.205	1.18618e-23
Adrenal gland	CD4+ T	Plekha2	8.28409e-50	0.786681	0.343	0.146	3.0816e-45
Adrenal gland	CD4+ T	Ikzf3	8.64808e-115	0.786229	0.261	0.049	3.217e-110
Adrenal gland	CD4+ T	Actr3	2.02613e-39	0.785628	0.666	0.557	7.537e-35
Adrenal gland	CD4+ T	Ddx21	8.52106e-30	0.782918	0.487	0.347	3.16975e-25
Adrenal gland	CD4+ T	Rpl35	2.52935e-76	0.781643	0.958	0.804	9.40892e-72
Adrenal gland	CD4+ T	Ankrd11	5.30947e-34	0.777446	0.675	0.592	1.97507e-29
Adrenal gland	CD4+ T	Rpl36a	7.44994e-75	0.777038	0.954	0.781	2.7713e-70
Adrenal gland	CD4+ T	Rpl26	8.85167e-111	0.773711	0.995	0.845	3.29273e-106
Adrenal gland	CD4+ T	Bzw2	2.85665e-27	0.773207	0.37	0.229	1.06264e-22
Adrenal gland	CD4+ T	Nfkbid	1.03957e-44	0.773076	0.252	0.09	3.8671e-40
Adrenal gland	CD4+ T	Runx3	5.25393e-94	0.768865	0.356	0.096	1.95441e-89
Adrenal gland	CD4+ T	Ube2i	2.19634e-40	0.768811	0.644	0.532	8.17017e-36
Adrenal gland	CD4+ T	Tpm4	8.40881e-33	0.767548	0.646	0.512	3.12799e-28
Adrenal gland	CD4+ T	Arhgap30	1.64586e-95	0.767147	0.319	0.081	6.12245e-91
Adrenal gland	CD4+ T	Ube2j1	1.13079e-31	0.767107	0.423	0.273	4.20644e-27
Adrenal gland	CD4+ T	Ndfip1	3.27466e-49	0.76665	0.808	0.715	1.21814e-44
Adrenal gland	CD4+ T	Zap70	3.09238e-205	0.76539	0.312	0.044	1.15034e-200
Adrenal gland	CD4+ T	Sh3kbp1	3.25869e-42	0.760958	0.436	0.231	1.2122e-37
Adrenal gland	CD4+ T	Tagln2	1.55562e-51	0.760807	0.726	0.453	5.78674e-47
Adrenal gland	CD4+ T	Serbp1	1.49094e-59	0.760612	0.849	0.742	5.54617e-55
Adrenal gland	CD4+ T	H2afj	4.15188e-40	0.759802	0.628	0.462	1.54446e-35
Adrenal gland	CD4+ T	Carnmt1	1.91003e-24	0.759084	0.312	0.183	7.10513e-20
Adrenal gland	CD4+ T	Sytl3	8.39693e-120	0.759074	0.277	0.056	3.12357e-115
Adrenal gland	CD4+ T	Rpl35a	1.77347e-96	0.756808	0.993	0.856	6.59711e-92
Adrenal gland	CD4+ T	Batf	5.28511e-90	0.755509	0.259	0.06	1.96601e-85
Adrenal gland	CD4+ T	Bzw1	1.85936e-54	0.752386	0.684	0.501	6.91662e-50
Adrenal gland	CD4+ T	Nfatc1	1.91022e-51	0.751898	0.327	0.13	7.10583e-47
Adrenal gland	CD4+ T	Mapkapk3	3.15158e-63	0.750766	0.283	0.091	1.17236e-58
Adrenal gland	CD4+ T	Plcxd2	2.61795e-64	0.74943	0.255	0.075	9.7385e-60
Adrenal gland	CD4+ T	Nop56	1.05735e-25	0.745715	0.507	0.405	3.93324e-21
Adrenal gland	CD4+ T	Eprs	6.95006e-05	0.744907	0.48	0.515	1
Adrenal gland	CD4+ T	Ube2s	3.31917e-39	0.744518	0.69	0.587	1.2347e-34
Adrenal gland	CD4+ T	Ifnar1	4.94501e-36	0.744261	0.374	0.2	1.83949e-31
Adrenal gland	CD4+ T	AI506816	1.95778e-46	0.743327	0.312	0.131	7.28274e-42
Adrenal gland	CD4+ T	Mndal	1.42102e-54	0.740863	0.487	0.222	5.28607e-50
Adrenal gland	CD4+ T	Kras	1.59346e-18	0.738904	0.48	0.403	5.92752e-14
Adrenal gland	CD4+ T	Gpsm3	8.35624e-70	0.738469	0.398	0.148	3.10844e-65
Adrenal gland	CD4+ T	Cyba	1.6082e-78	0.734261	0.796	0.431	5.98236e-74
Adrenal gland	CD4+ T	Cdk2ap2	2.41578e-33	0.733892	0.564	0.417	8.98647e-29
Adrenal gland	CD4+ T	Tespa1	2.83312e-158	0.733649	0.255	0.038	1.05389e-153
Adrenal gland	CD4+ T	Rps25	3.01176e-87	0.73231	0.974	0.821	1.12035e-82
Adrenal gland	CD4+ T	Eif3e	2.41343e-37	0.731282	0.675	0.598	8.97774e-33
Adrenal gland	CD4+ T	Iqgap1	3.41832e-41	0.728832	0.704	0.548	1.27158e-36
Adrenal gland	CD4+ T	Myo1g	3.90341e-120	0.72819	0.274	0.053	1.45203e-115
Adrenal gland	CD4+ T	Rasal3	3.14542e-182	0.726792	0.277	0.039	1.17006e-177
Adrenal gland	CD4+ T	Cct6a	0.00552151	0.725272	0.447	0.506	1
Adrenal gland	CD4+ T	Slc25a3	6.7474e-50	0.722703	0.865	0.816	2.50997e-45
Adrenal gland	CD4+ T	Lilrb4a	3.96706e-105	0.720512	0.389	0.101	1.47571e-100
Adrenal gland	CD4+ T	Mkrn1	2.76353e-27	0.715487	0.474	0.351	1.02801e-22
Adrenal gland	CD4+ T	Sdf4	5.87274e-27	0.711564	0.657	0.583	2.1846e-22
Adrenal gland	CD4+ T	Rasgrp1	2.00613e-84	0.709946	0.281	0.072	7.46261e-80
Adrenal gland	CD4+ T	Arf4	1.812e-41	0.70975	0.765	0.686	6.74044e-37
Adrenal gland	CD4+ T	Hilpda	9.20892e-16	0.708379	0.294	0.185	3.42563e-11
Adrenal gland	CD4+ T	Btf3	3.6491e-74	0.707728	0.929	0.773	1.35743e-69
Adrenal gland	CD4+ T	Npm3	1.10882e-30	0.707278	0.349	0.197	4.12468e-26
Adrenal gland	CD4+ T	Smc4	6.41956e-20	0.705919	0.307	0.188	2.38801e-15
Adrenal gland	CD4+ T	Rgs10	3.43029e-52	0.70305	0.345	0.131	1.27603e-47
Adrenal gland	CD4+ T	Eef1a1	5.72806e-103	0.702844	0.998	0.897	2.13078e-98
Adrenal gland	CD4+ T	Rpl28	9.33793e-73	0.702569	0.982	0.84	3.47362e-68
Adrenal gland	CD4+ T	Syf2	1.54004e-34	0.701396	0.633	0.516	5.72878e-30
Adrenal gland	CD4+ T	Eef2	1.96167e-61	0.695655	0.911	0.777	7.29721e-57
Adrenal gland	CD4+ T	Arhgef1	1.92506e-29	0.693474	0.44	0.286	7.16103e-25
Adrenal gland	CD4+ T	Sik1	2.29497e-27	0.691669	0.385	0.227	8.53705e-23
Adrenal gland	CD4+ T	Polr2a	1.40879e-18	0.691259	0.493	0.424	5.24057e-14
Adrenal gland	CD4+ T	Tcp11l2	1.58768e-17	0.690557	0.343	0.237	5.90603e-13
Adrenal gland	CD4+ T	Eif3h	3.22406e-44	0.689086	0.745	0.66	1.19932e-39
Adrenal gland	CD4+ T	Prelid1	1.83572e-22	0.688568	0.495	0.397	6.82871e-18
Adrenal gland	CD4+ T	Ldha	8.24673e-38	0.688192	0.682	0.525	3.0677e-33
Adrenal gland	CD4+ T	Ankrd44	1.84345e-30	0.687928	0.405	0.242	6.85745e-26
Adrenal gland	CD4+ T	Zbtb1	6.80133e-43	0.685583	0.321	0.142	2.53003e-38
Adrenal gland	CD4+ T	Msn	1.93739e-67	0.684355	0.761	0.395	7.2069e-63
Adrenal gland	CD4+ T	Eea1	0.0040321	0.681876	0.31	0.319	1
Adrenal gland	CD4+ T	Gimap8	4.38316e-76	0.680219	0.288	0.08	1.63049e-71
Adrenal gland	CD4+ T	Chd3	1.43426e-24	0.678452	0.464	0.333	5.3353e-20
Adrenal gland	CD4+ T	Cast	2.52719e-19	0.677264	0.443	0.339	9.40088e-15
Adrenal gland	CD4+ T	Baz1a	1.44432e-33	0.674284	0.296	0.135	5.37271e-29
Adrenal gland	CD4+ T	Srsf3	3.28533e-25	0.670403	0.755	0.743	1.22211e-20
Adrenal gland	CD4+ T	Slc3a2	6.83795e-23	0.669837	0.657	0.597	2.54365e-18
Adrenal gland	CD4+ T	Hcls1	3.14272e-69	0.667345	0.376	0.129	1.16906e-64
Adrenal gland	CD4+ T	Slc9a3r1	6.19623e-40	0.667088	0.381	0.191	2.30494e-35
Adrenal gland	CD4+ T	Arl4c	2.86652e-37	0.666564	0.334	0.154	1.06632e-32
Adrenal gland	CD4+ T	Ass1	1.0587e-23	0.664897	0.285	0.157	3.93825e-19
Adrenal gland	CD4+ T	Apbb1ip	3.44884e-71	0.66486	0.343	0.111	1.28294e-66
Adrenal gland	CD4+ T	Tnfaip8l2	2.67872e-134	0.663316	0.265	0.046	9.96457e-130
Adrenal gland	CD4+ T	Pycard	6.25157e-30	0.657692	0.378	0.216	2.32552e-25
Adrenal gland	CD4+ T	Abcb1a	7.4087e-61	0.656935	0.266	0.08	2.75596e-56
Adrenal gland	CD4+ T	1810026B05Rik	6.53021e-12	0.654493	0.407	0.354	2.42917e-07
Adrenal gland	CD4+ T	Snx20	5.48224e-64	0.652794	0.307	0.098	2.03934e-59
Adrenal gland	CD4+ T	Srsf2	8.82413e-34	0.650574	0.723	0.644	3.28249e-29
Adrenal gland	CD4+ T	Khdrbs1	2.61326e-17	0.649982	0.504	0.452	9.72108e-13
Adrenal gland	CD4+ T	Zc3h15	1.2404e-19	0.649214	0.557	0.504	4.61415e-15
Adrenal gland	CD4+ T	Ctsw	1.03181e-104	0.64811	0.261	0.051	3.83821e-100
Adrenal gland	CD4+ T	Nfkb2	8.59988e-36	0.645924	0.365	0.191	3.19907e-31
Adrenal gland	CD4+ T	Esyt1	7.53129e-35	0.643883	0.361	0.189	2.80156e-30
Adrenal gland	CD4+ T	Mier1	4.97637e-07	0.642802	0.473	0.486	0.0185116
Adrenal gland	CD4+ T	Mettl23	8.01769e-30	0.640578	0.436	0.29	2.9825e-25
Adrenal gland	CD4+ T	Polr1d	6.35261e-32	0.637505	0.67	0.592	2.36311e-27
Adrenal gland	CD4+ T	Ucp2	7.00755e-38	0.636932	0.735	0.545	2.60674e-33
Adrenal gland	CD4+ T	Prex1	4.68355e-45	0.635444	0.356	0.157	1.74223e-40
Adrenal gland	CD4+ T	Smarca5	6.91396e-18	0.635421	0.555	0.51	2.57192e-13
Adrenal gland	CD4+ T	Dek	4.2675e-19	0.635215	0.549	0.478	1.58747e-14
Adrenal gland	CD4+ T	Riok1	4.76718e-15	0.635045	0.338	0.245	1.77334e-10
Adrenal gland	CD4+ T	Socs1	3.664e-28	0.633458	0.33	0.174	1.36297e-23
Adrenal gland	CD4+ T	Dnaja1	5.06244e-41	0.63187	0.887	0.782	1.88318e-36
Adrenal gland	CD4+ T	Arf6	5.44386e-25	0.630886	0.443	0.309	2.02506e-20
Adrenal gland	CD4+ T	Stat5b	5.03444e-16	0.629737	0.319	0.218	1.87276e-11
Adrenal gland	CD4+ T	Iqgap2	8.79502e-31	0.625434	0.336	0.176	3.27166e-26
Adrenal gland	CD4+ T	Hnrnpa1	2.79495e-30	0.625197	0.693	0.625	1.0397e-25
Adrenal gland	CD4+ T	B4galt1	1.17822e-16	0.619239	0.332	0.227	4.38286e-12
Adrenal gland	CD4+ T	Cited2	5.74588e-17	0.619098	0.458	0.339	2.13741e-12
Adrenal gland	CD4+ T	Snrpf	4.00048e-30	0.61863	0.662	0.572	1.48814e-25
Adrenal gland	CD4+ T	Ttc39b	4.66992e-23	0.618079	0.334	0.204	1.73716e-18
Adrenal gland	CD4+ T	Pcna	1.04277e-23	0.617472	0.52	0.393	3.879e-19
Adrenal gland	CD4+ T	Ripor2	1.7779e-36	0.616183	0.352	0.169	6.61361e-32
Adrenal gland	CD4+ T	Per1	1.82308e-13	0.616117	0.363	0.285	6.78167e-09
Adrenal gland	CD4+ T	Fyn	8.9442e-27	0.615013	0.467	0.307	3.32715e-22
Adrenal gland	CD4+ T	Tgfb1	1.16067e-37	0.614345	0.425	0.209	4.31757e-33
Adrenal gland	CD4+ T	Cd274	5.50253e-40	0.612999	0.285	0.115	2.04688e-35
Adrenal gland	CD4+ T	Snrpe	2.17042e-26	0.611712	0.633	0.544	8.07374e-22
Adrenal gland	CD4+ T	Tecpr1	7.6795e-19	0.610544	0.4	0.284	2.8567e-14
Adrenal gland	CD4+ T	Rpl36al	6.17612e-54	0.607805	0.891	0.752	2.29745e-49
Adrenal gland	CD4+ T	Gm11808	8.94976e-25	0.60752	0.401	0.262	3.32922e-20
Adrenal gland	CD4+ T	Diaph1	1.5636e-13	0.606893	0.427	0.357	5.81644e-09
Adrenal gland	CD4+ T	Tnip1	8.24345e-33	0.606	0.321	0.162	3.06648e-28
Adrenal gland	CD4+ T	Map2k3	5.50875e-18	0.605975	0.392	0.282	2.0492e-13
Adrenal gland	CD4+ T	Ppp1r18	6.83338e-37	0.600892	0.378	0.185	2.54195e-32
Adrenal gland	CD4+ T	Lpxn	7.72919e-93	0.600121	0.255	0.056	2.87518e-88
Adrenal gland	CD4+ T	Wnk1	7.74631e-21	0.599757	0.677	0.659	2.88155e-16
Adrenal gland	CD4+ T	Zdhhc18	1.30992e-35	0.599428	0.343	0.169	4.87278e-31
Adrenal gland	CD4+ T	Nasp	8.93391e-16	0.597161	0.392	0.288	3.32333e-11
Adrenal gland	CD4+ T	Ppp1ca	4.10732e-24	0.596905	0.622	0.555	1.52788e-19
Adrenal gland	CD4+ T	G3bp1	8.3421e-21	0.596438	0.564	0.501	3.10318e-16
Adrenal gland	CD4+ T	Ddx24	5.33769e-20	0.596389	0.661	0.632	1.98557e-15
Adrenal gland	CD4+ T	Ifi203	3.95422e-49	0.596074	0.484	0.223	1.47093e-44
Adrenal gland	CD4+ T	Ywhaz	2.26641e-36	0.595767	0.828	0.75	8.43082e-32
Adrenal gland	CD4+ T	Stk10	5.45378e-37	0.593926	0.296	0.128	2.02875e-32
Adrenal gland	CD4+ T	Emd	8.31274e-12	0.59367	0.407	0.346	3.09226e-07
Adrenal gland	CD4+ T	Lsm8	3.4651e-11	0.593351	0.345	0.28	1.28898e-06
Adrenal gland	CD4+ T	Epb41	2.90515e-08	0.589595	0.358	0.31	0.00108069
Adrenal gland	CD4+ T	Gpbp1	5.83545e-14	0.588669	0.509	0.484	2.17073e-09
Adrenal gland	CD4+ T	Tpst2	1.05556e-24	0.583514	0.422	0.277	3.92657e-20
Adrenal gland	CD4+ T	Smco4	4.16293e-19	0.583268	0.416	0.295	1.54857e-14
Adrenal gland	CD4+ T	Ago2	2.68126e-08	0.582677	0.414	0.391	0.000997404
Adrenal gland	CD4+ T	Ablim1	2.30515e-20	0.581284	0.456	0.317	8.57491e-16
Adrenal gland	CD4+ T	Nfkbia	3.29373e-15	0.580935	0.721	0.64	1.22524e-10
Adrenal gland	CD4+ T	Nt5c	1.92768e-20	0.580825	0.432	0.322	7.17078e-16
Adrenal gland	CD4+ T	Irf2bp2	1.92598e-09	0.580075	0.411	0.369	7.16445e-05
Adrenal gland	CD4+ T	AY036118	2.892e-71	0.5798	0.98	0.918	1.07579e-66
Adrenal gland	CD4+ T	Clic1	1.25794e-34	0.5782	0.761	0.617	4.67941e-30
Adrenal gland	CD4+ T	Fermt3	5.18154e-36	0.576547	0.277	0.116	1.92748e-31
Adrenal gland	CD4+ T	Kdm7a	1.52754e-08	0.576004	0.347	0.297	0.000568231
Adrenal gland	CD4+ T	Flna	2.09615e-28	0.575894	0.456	0.289	7.79749e-24
Adrenal gland	CD4+ T	Rassf5	2.18373e-57	0.574858	0.272	0.087	8.12324e-53
Adrenal gland	CD4+ T	Smchd1	1.78681e-14	0.573499	0.473	0.411	6.64675e-10
Adrenal gland	CD4+ T	Ube2d3	4.67564e-34	0.573185	0.788	0.736	1.73929e-29
Adrenal gland	CD4+ T	Psme1	1.73103e-29	0.571483	0.682	0.575	6.43927e-25
Adrenal gland	CD4+ T	Rapgef6	1.72653e-11	0.571387	0.445	0.388	6.42253e-07
Adrenal gland	CD4+ T	Cyfip2	1.15539e-12	0.568826	0.407	0.335	4.29793e-08
Adrenal gland	CD4+ T	S100a13	9.89442e-41	0.56837	0.65	0.417	3.68063e-36
Adrenal gland	CD4+ T	Ddit4	2.56921e-07	0.568163	0.297	0.239	0.0095572
Adrenal gland	CD4+ T	Cyth4	1.23857e-58	0.567356	0.316	0.106	4.60737e-54
Adrenal gland	CD4+ T	Psme2	7.55845e-14	0.565788	0.524	0.489	2.81167e-09
Adrenal gland	CD4+ T	Naca	1.02697e-43	0.564904	0.932	0.81	3.82024e-39
Adrenal gland	CD4+ T	Rpl31	6.87351e-41	0.564172	0.896	0.768	2.55688e-36
Adrenal gland	CD4+ T	Fbxo33	5.77214e-07	0.56417	0.281	0.236	0.0214718
Adrenal gland	CD4+ T	Arpc4	5.78108e-20	0.56364	0.54	0.452	2.1505e-15
Adrenal gland	CD4+ T	Plaat3	3.51616e-26	0.557579	0.407	0.251	1.30797e-21
Adrenal gland	CD4+ T	Casp4	6.69254e-37	0.556362	0.276	0.112	2.48956e-32
Adrenal gland	CD4+ T	mt-Atp6	8.38786e-60	0.55475	1	0.87	3.1202e-55
Adrenal gland	CD4+ T	Taf1d	6.92123e-12	0.554738	0.495	0.455	2.57463e-07
Adrenal gland	CD4+ T	Tap1	2.71819e-22	0.55378	0.296	0.163	1.01114e-17
Adrenal gland	CD4+ T	Ppp2ca	7.26081e-15	0.553744	0.549	0.52	2.70095e-10
Adrenal gland	CD4+ T	Rsbn1l	7.15452e-17	0.55266	0.462	0.376	2.66141e-12
Adrenal gland	CD4+ T	Grap	1.9237e-60	0.551988	0.286	0.09	7.15598e-56
Adrenal gland	CD4+ T	Eif4e2	7.96814e-10	0.55039	0.347	0.292	2.96407e-05
Adrenal gland	CD4+ T	Eef1d	4.39866e-27	0.550161	0.714	0.65	1.63626e-22
Adrenal gland	CD4+ T	Klf3	3.80103e-10	0.549454	0.369	0.295	1.41394e-05
Adrenal gland	CD4+ T	Jmy	4.8522e-10	0.548451	0.301	0.233	1.80497e-05
Adrenal gland	CD4+ T	Cdkn1b	7.90605e-11	0.548246	0.389	0.329	2.94097e-06
Adrenal gland	CD4+ T	Dnajc15	4.91587e-13	0.546591	0.445	0.389	1.82865e-08
Adrenal gland	CD4+ T	Rbm39	3.4134e-35	0.545899	0.9	0.874	1.26975e-30
Adrenal gland	CD4+ T	Sri	5.15937e-20	0.544744	0.589	0.525	1.91923e-15
Adrenal gland	CD4+ T	Lbh	5.40939e-18	0.543428	0.314	0.194	2.01224e-13
Adrenal gland	CD4+ T	Tpr	1.23613e-13	0.54261	0.617	0.621	4.59829e-09
Adrenal gland	CD4+ T	Ppia	1.34862e-55	0.54254	0.987	0.85	5.01672e-51
Adrenal gland	CD4+ T	2410006H16Rik	9.52387e-12	0.541965	0.575	0.553	3.54279e-07
Adrenal gland	CD4+ T	Stat3	3.3393e-07	0.539922	0.502	0.507	0.0124219
Adrenal gland	CD4+ T	Fam102a	1.35315e-11	0.539312	0.277	0.198	5.03357e-07
Adrenal gland	CD4+ T	Arpc5	2.12415e-16	0.539118	0.589	0.548	7.90164e-12
Adrenal gland	CD4+ T	Fmnl1	3.18381e-47	0.538478	0.277	0.1	1.18435e-42
Adrenal gland	CD4+ T	Tpm3	3.35596e-36	0.538181	0.812	0.688	1.24838e-31
Adrenal gland	CD4+ T	H2-T22	2.43271e-19	0.537673	0.389	0.265	9.04946e-15
Adrenal gland	CD4+ T	Psmb9	1.27151e-22	0.536007	0.442	0.288	4.7299e-18
Adrenal gland	CD4+ T	Capza1	1.39166e-14	0.534905	0.429	0.343	5.17685e-10
Adrenal gland	CD4+ T	Actr2	5.838e-22	0.534844	0.578	0.491	2.17168e-17
Adrenal gland	CD4+ T	mt-Nd1	8.25088e-50	0.534251	0.989	0.818	3.06925e-45
Adrenal gland	CD4+ T	Larp7	2.09379e-07	0.533208	0.307	0.257	0.00778868
Adrenal gland	CD4+ T	Madd	3.90045e-09	0.531561	0.332	0.275	0.000145093
Adrenal gland	CD4+ T	Taf10	4.85433e-15	0.531272	0.485	0.414	1.80576e-10
Adrenal gland	CD4+ T	Myl12a	5.36741e-29	0.530922	0.708	0.56	1.99662e-24
Adrenal gland	CD4+ T	Tuba4a	1.84266e-06	0.530784	0.328	0.291	0.0685452
Adrenal gland	CD4+ T	Mob1a	2.57274e-16	0.527711	0.372	0.263	9.57033e-12
Adrenal gland	CD4+ T	Tmem50a	1.0026e-16	0.527513	0.617	0.589	3.72956e-12
Adrenal gland	CD4+ T	Glipr2	6.69071e-57	0.527419	0.25	0.076	2.48888e-52
Adrenal gland	CD4+ T	Llph	9.29059e-13	0.527364	0.464	0.407	3.45601e-08
Adrenal gland	CD4+ T	Ubl3	1.79528e-07	0.527159	0.502	0.523	0.00667825
Adrenal gland	CD4+ T	Mif4gd	1.87635e-15	0.526407	0.297	0.196	6.97983e-11
Adrenal gland	CD4+ T	Tank	4.82133e-14	0.523816	0.307	0.21	1.79349e-09
Adrenal gland	CD4+ T	Ski	7.18614e-08	0.521929	0.398	0.363	0.00267317
Adrenal gland	CD4+ T	Ptbp1	1.97288e-16	0.521568	0.504	0.426	7.33892e-12
Adrenal gland	CD4+ T	Ifrd1	1.10209e-27	0.52096	0.71	0.568	4.09967e-23
Adrenal gland	CD4+ T	Cnot6l	1.77112e-08	0.520293	0.418	0.395	0.000658839
Adrenal gland	CD4+ T	Cd47	1.20069e-20	0.520044	0.714	0.692	4.46644e-16
Adrenal gland	CD4+ T	Isg15	1.5156e-14	0.519489	0.38	0.251	5.63787e-10
Adrenal gland	CD4+ T	Spata13	6.39098e-16	0.518657	0.268	0.164	2.37738e-11
Adrenal gland	CD4+ T	Emg1	3.09316e-11	0.518125	0.42	0.374	1.15062e-06
Adrenal gland	CD4+ T	Srpk1	1.07397e-10	0.517823	0.412	0.364	3.99508e-06
Adrenal gland	CD4+ T	Pdcd10	9.81696e-12	0.517523	0.5	0.476	3.65181e-07
Adrenal gland	CD4+ T	Psmb1	7.84724e-27	0.516141	0.717	0.661	2.91909e-22
Adrenal gland	CD4+ T	Sf3b1	3.13327e-17	0.512932	0.704	0.723	1.16555e-12
Adrenal gland	CD4+ T	Nek7	0.000145026	0.512623	0.338	0.331	1
Adrenal gland	CD4+ T	Magoh	1.60698e-19	0.511917	0.555	0.481	5.97782e-15
Adrenal gland	CD4+ T	Slbp	4.62331e-13	0.511078	0.394	0.315	1.71982e-08
Adrenal gland	CD4+ T	Nab1	1.77195e-09	0.505276	0.33	0.268	6.59146e-05
Adrenal gland	CD4+ T	Bcl10	2.02667e-09	0.504818	0.401	0.35	7.53901e-05
Adrenal gland	CD4+ T	Birc3	3.30088e-17	0.500913	0.274	0.161	1.2279e-12
Adrenal gland	CD4+ T	Ubald1	6.55781e-08	0.499429	0.286	0.23	0.00243944
Adrenal gland	CD4+ T	Cdc42	3.17076e-32	0.498772	0.83	0.794	1.17949e-27
Adrenal gland	CD4+ T	Sun2	1.4597e-16	0.498334	0.272	0.164	5.42996e-12
Adrenal gland	CD4+ T	Cggbp1	5.18246e-11	0.497901	0.436	0.383	1.92782e-06
Adrenal gland	CD4+ T	Hspa8	2.06277e-33	0.497597	0.98	0.861	7.67329e-29
Adrenal gland	CD4+ T	Aff1	3.70846e-08	0.497451	0.274	0.214	0.00137951
Adrenal gland	CD4+ T	Hsp90ab1	1.94974e-29	0.497033	0.984	0.878	7.25285e-25
Adrenal gland	CD4+ T	Rps17	1.12524e-34	0.495713	0.918	0.795	4.18579e-30
Adrenal gland	CD4+ T	Eno1	1.34576e-17	0.494336	0.495	0.39	5.00608e-13
Adrenal gland	CD4+ T	mt-Co1	1.46905e-53	0.492534	0.998	0.864	5.46471e-49
Adrenal gland	CD4+ T	Avl9	3.44049e-09	0.489189	0.345	0.288	0.000127983
Adrenal gland	CD4+ T	Birc2	4.69742e-10	0.489037	0.354	0.296	1.74739e-05
Adrenal gland	CD4+ T	Lbr	2.08286e-14	0.488141	0.303	0.202	7.74803e-10
Adrenal gland	CD4+ T	Pdcd6	4.40561e-08	0.485873	0.474	0.471	0.00163884
Adrenal gland	CD4+ T	Sin3b	2.27541e-10	0.484812	0.482	0.449	8.46429e-06
Adrenal gland	CD4+ T	Prkch	2.62795e-17	0.484677	0.305	0.181	9.77571e-13
Adrenal gland	CD4+ T	Atp2b4	5.27418e-09	0.482394	0.323	0.252	0.000196194
Adrenal gland	CD4+ T	Tle5	2.66617e-24	0.482289	0.726	0.65	9.91788e-20
Adrenal gland	CD4+ T	Ss18	1.81485e-10	0.482168	0.307	0.229	6.75108e-06
Adrenal gland	CD4+ T	mt-Co3	5.98947e-48	0.481612	1	0.878	2.22802e-43
Adrenal gland	CD4+ T	Eef1g	1.83709e-30	0.481278	0.819	0.718	6.83377e-26
Adrenal gland	CD4+ T	Ppp1r16b	1.33972e-24	0.480148	0.327	0.174	4.98363e-20
Adrenal gland	CD4+ T	S100a11	1.94408e-51	0.479611	0.816	0.631	7.23179e-47
Adrenal gland	CD4+ T	Hnrnpab	1.80248e-14	0.476095	0.578	0.53	6.70505e-10
Adrenal gland	CD4+ T	Rpl22l1	8.93996e-30	0.475938	0.9	0.772	3.32558e-25
Adrenal gland	CD4+ T	Ptpn1	4.84233e-09	0.475928	0.476	0.459	0.00018013
Adrenal gland	CD4+ T	Pak2	2.46355e-10	0.475598	0.52	0.496	9.16415e-06
Adrenal gland	CD4+ T	Pde7a	4.92979e-15	0.474376	0.268	0.165	1.83383e-10
Adrenal gland	CD4+ T	Sp100	4.95588e-22	0.474266	0.328	0.18	1.84354e-17
Adrenal gland	CD4+ T	Cdc42se1	5.49148e-08	0.473291	0.305	0.244	0.00204278
Adrenal gland	CD4+ T	Pik3r1	1.35748e-09	0.473191	0.438	0.389	5.04971e-05
Adrenal gland	CD4+ T	Myl6	3.17701e-52	0.4728	0.953	0.83	1.18182e-47
Adrenal gland	CD4+ T	Fus	4.96882e-23	0.472412	0.783	0.768	1.84835e-18
Adrenal gland	CD4+ T	Cap1	1.596e-11	0.472268	0.387	0.314	5.93695e-07
Adrenal gland	CD4+ T	Cirbp	4.99276e-07	0.471876	0.496	0.492	0.0185726
Adrenal gland	CD4+ T	Relb	5.70959e-15	0.469182	0.266	0.165	2.12391e-10
Adrenal gland	CD4+ T	Inpp5d	6.93366e-38	0.466923	0.296	0.122	2.57925e-33
Adrenal gland	CD4+ T	Hnrnpc	2.54793e-14	0.46638	0.664	0.667	9.47805e-10
Adrenal gland	CD4+ T	Raly	6.41429e-15	0.463507	0.536	0.468	2.38605e-10
Adrenal gland	CD4+ T	Slc38a1	1.49662e-10	0.463292	0.387	0.313	5.56729e-06
Adrenal gland	CD4+ T	Jund	1.20423e-32	0.462116	0.927	0.76	4.47963e-28
Adrenal gland	CD4+ T	Ube2l3	8.07343e-15	0.461525	0.558	0.534	3.00324e-10
Adrenal gland	CD4+ T	Wipf1	7.78925e-22	0.46139	0.325	0.186	2.89752e-17
Adrenal gland	CD4+ T	Arf5	5.88339e-19	0.455861	0.666	0.621	2.18856e-14
Adrenal gland	CD4+ T	Eif3m	8.20228e-11	0.455027	0.54	0.529	3.05117e-06
Adrenal gland	CD4+ T	Dazap2	5.40128e-13	0.45348	0.524	0.456	2.00922e-08
Adrenal gland	CD4+ T	Arpp19	6.75856e-15	0.453132	0.586	0.563	2.51412e-10
Adrenal gland	CD4+ T	mt-Co2	8.53077e-47	0.450557	0.996	0.865	3.17336e-42
Adrenal gland	CD4+ T	Map3k1	9.01942e-11	0.450326	0.308	0.227	3.35514e-06
Adrenal gland	CD4+ T	Atp5md	2.45001e-18	0.449362	0.745	0.66	9.1138e-14
Adrenal gland	CD4+ T	Prkca	2.81314e-15	0.448372	0.341	0.23	1.04646e-10
Adrenal gland	CD4+ T	Vsir	3.81058e-29	0.447229	0.261	0.113	1.4175e-24
Adrenal gland	CD4+ T	Grb2	1.17339e-09	0.446076	0.451	0.415	4.36491e-05
Adrenal gland	CD4+ T	Ramac	9.62176e-11	0.445557	0.403	0.348	3.5792e-06
Adrenal gland	CD4+ T	Sumo1	2.83223e-18	0.444544	0.666	0.647	1.05356e-13
Adrenal gland	CD4+ T	Cript	9.39487e-11	0.442986	0.443	0.405	3.4948e-06
Adrenal gland	CD4+ T	Aprt	6.61738e-07	0.442077	0.42	0.404	0.024616
Adrenal gland	CD4+ T	Ppp1r12a	1.16031e-06	0.441302	0.504	0.512	0.0431623
Adrenal gland	CD4+ T	Pole4	3.27354e-10	0.440401	0.314	0.236	1.21772e-05
Adrenal gland	CD4+ T	Edem1	1.83146e-12	0.440394	0.259	0.17	6.81286e-08
Adrenal gland	CD4+ T	Dot1l	1.76766e-05	0.439266	0.29	0.253	0.657551
Adrenal gland	CD4+ T	Ubn1	0.00409555	0.43918	0.361	0.381	1
Adrenal gland	CD4+ T	Kpna1	9.65241e-06	0.439179	0.31	0.275	0.35906
Adrenal gland	CD4+ T	Tgfbr2	3.93329e-14	0.437591	0.394	0.272	1.46314e-09
Adrenal gland	CD4+ T	N4bp2l2	2.61817e-06	0.43695	0.485	0.5	0.0973932
Adrenal gland	CD4+ T	Suco	0.00170049	0.436397	0.332	0.333	1
Adrenal gland	CD4+ T	Lrrfip1	2.64497e-14	0.43544	0.447	0.328	9.83902e-10
Adrenal gland	CD4+ T	Rab8a	1.63053e-07	0.43448	0.345	0.302	0.00606542
Adrenal gland	CD4+ T	Rtf1	0.00704141	0.432188	0.396	0.433	1
Adrenal gland	CD4+ T	Sms	1.80705e-08	0.431931	0.325	0.267	0.000672206
Adrenal gland	CD4+ T	2024-03-07	8.50899e-05	0.431819	0.423	0.44	1
Adrenal gland	CD4+ T	Ccnd3	7.66693e-06	0.431354	0.392	0.37	0.285202
Adrenal gland	CD4+ T	St8sia4	3.08734e-23	0.4309	0.286	0.144	1.14846e-18
Adrenal gland	CD4+ T	Ube2a	9.34843e-09	0.430511	0.352	0.296	0.000347752
Adrenal gland	CD4+ T	Dusp11	1.54773e-05	0.430166	0.467	0.484	0.57574
Adrenal gland	CD4+ T	Fam133b	0.000748104	0.428931	0.369	0.377	1
Adrenal gland	CD4+ T	Itpr2	9.42946e-14	0.42831	0.259	0.159	3.50766e-09
Adrenal gland	CD4+ T	Gm10076	6.44069e-25	0.428145	0.881	0.746	2.39587e-20
Adrenal gland	CD4+ T	Tmed5	1.0974e-05	0.427799	0.453	0.439	0.40822
Adrenal gland	CD4+ T	Ddx6	1.06141e-07	0.426973	0.56	0.59	0.00394833
Adrenal gland	CD4+ T	Capzb	9.142e-11	0.426751	0.571	0.563	3.40073e-06
Adrenal gland	CD4+ T	Eif3k	1.0724e-16	0.426453	0.664	0.627	3.98922e-12
Adrenal gland	CD4+ T	Arid4a	0.00283782	0.426203	0.369	0.386	1
Adrenal gland	CD4+ T	Map1lc3b	5.25845e-25	0.425329	0.786	0.697	1.95609e-20
Adrenal gland	CD4+ T	Hexim1	4.6681e-10	0.42472	0.398	0.325	1.73649e-05
Adrenal gland	CD4+ T	Rbpj	0.000149024	0.423922	0.323	0.299	1
Adrenal gland	CD4+ T	Ppp4c	6.35532e-05	0.423027	0.301	0.275	1
Adrenal gland	CD4+ T	Glipr1	1.8395e-50	0.421503	0.257	0.082	6.84276e-46
Adrenal gland	CD4+ T	Cebpb	1.18514e-31	0.42143	0.675	0.481	4.4086e-27
Adrenal gland	CD4+ T	Uqcrh	4.15055e-31	0.419815	0.88	0.774	1.54396e-26
Adrenal gland	CD4+ T	Hectd1	3.70964e-08	0.418562	0.489	0.484	0.00137995
Adrenal gland	CD4+ T	Mrpl33	4.5623e-11	0.41846	0.558	0.543	1.69713e-06
Adrenal gland	CD4+ T	Zfp622	1.64293e-06	0.418455	0.318	0.276	0.0611153
Adrenal gland	CD4+ T	Kdm5a	0.000165155	0.41809	0.389	0.394	1
Adrenal gland	CD4+ T	Unc45a	0.000343972	0.417306	0.266	0.242	1
Adrenal gland	CD4+ T	Gpcpd1	3.23937e-07	0.415118	0.339	0.287	0.0120501
Adrenal gland	CD4+ T	Ar	9.05938e-06	0.414978	0.316	0.264	0.337
Adrenal gland	CD4+ T	Ddx54	3.96086e-07	0.414814	0.277	0.222	0.014734
Adrenal gland	CD4+ T	Eif4a1	2.58419e-19	0.41099	0.766	0.706	9.61293e-15
Adrenal gland	CD4+ T	Klf2	2.01727e-22	0.410787	0.706	0.519	7.50404e-18
Adrenal gland	CD4+ T	Arhgdia	6.94358e-14	0.410007	0.609	0.562	2.58294e-09
Adrenal gland	CD4+ T	Znrf2	0.000291942	0.408014	0.255	0.227	1
Adrenal gland	CD4+ T	Nudt21	8.93912e-05	0.406953	0.312	0.292	1
Adrenal gland	CD4+ T	Kmt2e	2.03947e-08	0.406034	0.617	0.645	0.000758664
Adrenal gland	CD4+ T	H2-T23	8.28692e-20	0.404204	0.529	0.373	3.08265e-15
Adrenal gland	CD4+ T	Ube2j2	3.2919e-05	0.402512	0.299	0.27	1
Adrenal gland	CD4+ T	Timm23	5.34961e-08	0.402164	0.476	0.471	0.00199
Adrenal gland	CD4+ T	Thrap3	0.000437854	0.402122	0.467	0.514	1
Adrenal gland	CD4+ T	Crlf2	7.13478e-07	0.400827	0.301	0.241	0.0265407
Adrenal gland	CD4+ T	Dock10	5.72042e-51	0.400235	0.462	0.207	2.12794e-46
Adrenal gland	CD4+ T	Rpl41	8.3101e-38	0.398178	0.995	0.886	3.09127e-33
Adrenal gland	CD4+ T	Lgals3	2.18345e-24	0.397868	0.338	0.176	8.12222e-20
Adrenal gland	CD4+ T	Ctcf	0.00209988	0.3977	0.374	0.387	1
Adrenal gland	CD4+ T	Mepce	1.44479e-08	0.396647	0.257	0.188	0.000537448
Adrenal gland	CD4+ T	Capza2	1.6297e-09	0.396072	0.575	0.577	6.06231e-05
Adrenal gland	CD4+ T	Sec11a	4.29355e-05	0.394431	0.491	0.523	1
Adrenal gland	CD4+ T	Ddx18	0.00993029	0.393352	0.294	0.3	1
Adrenal gland	CD4+ T	Elovl5	0.009179	0.39187	0.257	0.245	1
Adrenal gland	CD4+ T	Prkar1a	6.65887e-11	0.391548	0.677	0.69	2.47703e-06
Adrenal gland	CD4+ T	Rab10os	0.00368355	0.391328	0.254	0.238	1
Adrenal gland	CD4+ T	Zeb1	2.75454e-05	0.389394	0.418	0.389	1
Adrenal gland	CD4+ T	Trim26	0.00111685	0.388748	0.257	0.236	1
Adrenal gland	CD4+ T	Rbm22	8.28759e-09	0.388199	0.325	0.261	0.00030829
Adrenal gland	CD4+ T	Rab21	0.00186711	0.387898	0.378	0.392	1
Adrenal gland	CD4+ T	Pon2	1.12332e-06	0.387868	0.296	0.244	0.0417865
Adrenal gland	CD4+ T	Gm16286	2.3198e-06	0.387533	0.425	0.425	0.0862942
Adrenal gland	CD4+ T	Rela	4.87259e-06	0.386936	0.332	0.294	0.181255
Adrenal gland	CD4+ T	Slu7	0.00849747	0.38616	0.257	0.246	1
Adrenal gland	CD4+ T	Cct5	1.0042e-08	0.385689	0.511	0.505	0.000373553
Adrenal gland	CD4+ T	Anp32b	5.65083e-07	0.385254	0.498	0.492	0.0210205
Adrenal gland	CD4+ T	Apobec3	9.33216e-13	0.38522	0.268	0.172	3.47147e-08
Adrenal gland	CD4+ T	Vps54	1.39063e-06	0.384229	0.25	0.194	0.05173
Adrenal gland	CD4+ T	Cdv3	0.00034532	0.383885	0.369	0.364	1
Adrenal gland	CD4+ T	Nfatc3	1.05641e-06	0.383683	0.254	0.197	0.0392974
Adrenal gland	CD4+ T	Tomm22	2.86455e-06	0.382528	0.451	0.443	0.106558
Adrenal gland	CD4+ T	Sept9	1.48821e-06	0.381911	0.288	0.236	0.0553597
Adrenal gland	CD4+ T	Ppil4	0.00567315	0.38142	0.321	0.325	1
Adrenal gland	CD4+ T	H2afy	8.61327e-10	0.381218	0.564	0.557	3.20405e-05
Adrenal gland	CD4+ T	Smarce1	0.000110242	0.378641	0.376	0.374	1
Adrenal gland	CD4+ T	Elmsan1	1.7622e-05	0.378247	0.263	0.218	0.655522
Adrenal gland	CD4+ T	Nme2	5.69129e-22	0.37725	0.88	0.753	2.1171e-17
Adrenal gland	CD4+ T	Lsm5	4.35667e-07	0.376699	0.339	0.297	0.0162064
Adrenal gland	CD4+ T	Bola2	1.679e-06	0.375991	0.429	0.414	0.0624572
Adrenal gland	CD4+ T	Eif5a	1.34985e-16	0.375709	0.761	0.709	5.02129e-12
Adrenal gland	CD4+ T	Cdc42se2	6.89773e-07	0.375078	0.349	0.301	0.0256589
Adrenal gland	CD4+ T	Nol7	3.36338e-07	0.373377	0.511	0.515	0.0125115
Adrenal gland	CD4+ T	Hipk1	0.00960313	0.373307	0.347	0.363	1
Adrenal gland	CD4+ T	Tmem134	0.000318485	0.369601	0.381	0.386	1
Adrenal gland	CD4+ T	Gnai3	0.000176177	0.368603	0.385	0.382	1
Adrenal gland	CD4+ T	Arl2bp	0.000360428	0.367974	0.297	0.279	1
Adrenal gland	CD4+ T	Wdr89	8.28597e-08	0.367175	0.268	0.209	0.0030823
Adrenal gland	CD4+ T	Tln1	6.63775e-11	0.366281	0.549	0.496	2.46918e-06
Adrenal gland	CD4+ T	Cdc37	1.72896e-06	0.365961	0.474	0.483	0.0643156
Adrenal gland	CD4+ T	Grk2	2.63772e-07	0.365925	0.305	0.245	0.00981204
Adrenal gland	CD4+ T	Btg2	8.58233e-22	0.3647	0.896	0.721	3.19254e-17
Adrenal gland	CD4+ T	Ube2b	2.46583e-08	0.364424	0.662	0.724	0.000917263
Adrenal gland	CD4+ T	Sf1	0.00012439	0.363436	0.442	0.461	1
Adrenal gland	CD4+ T	Zfp36l1	2.80131e-10	0.363194	0.589	0.443	1.04206e-05
Adrenal gland	CD4+ T	Nup98	0.00426875	0.362739	0.374	0.392	1
Adrenal gland	CD4+ T	Dut	5.57e-05	0.361827	0.27	0.236	1
Adrenal gland	CD4+ T	Ptbp3	7.90148e-08	0.359824	0.502	0.478	0.00293927
Adrenal gland	CD4+ T	Gtf2b	0.002161	0.35982	0.387	0.399	1
Adrenal gland	CD4+ T	Isca1	0.00283447	0.35907	0.27	0.257	1
Adrenal gland	CD4+ T	Serf2	3.44559e-28	0.358284	0.914	0.809	1.28172e-23
Adrenal gland	CD4+ T	Tmed2	7.60545e-11	0.357515	0.582	0.555	2.82915e-06
Adrenal gland	CD4+ T	Chmp4b	9.5061e-08	0.356911	0.527	0.524	0.00353617
Adrenal gland	CD4+ T	Ccnd2	7.17794e-11	0.356383	0.648	0.566	2.67012e-06
Adrenal gland	CD4+ T	Nfkbib	9.91009e-06	0.355941	0.261	0.215	0.368646
Adrenal gland	CD4+ T	Ybx1	8.18967e-20	0.355532	0.774	0.711	3.04648e-15
Adrenal gland	CD4+ T	Ier5	1.14259e-07	0.355357	0.5	0.44	0.00425031
Adrenal gland	CD4+ T	Trir	5.71739e-08	0.35295	0.544	0.557	0.00212681
Adrenal gland	CD4+ T	Anp32a	1.18182e-06	0.352577	0.56	0.586	0.0439625
Adrenal gland	CD4+ T	Smap1	0.000504796	0.35141	0.365	0.362	1
Adrenal gland	CD4+ T	Tra2b	4.5725e-08	0.350556	0.688	0.703	0.00170092
Adrenal gland	CD4+ T	Ptpn2	0.00325737	0.349641	0.276	0.263	1
Adrenal gland	CD4+ T	Rwdd1	0.00104426	0.346103	0.425	0.452	1
Adrenal gland	CD4+ T	Ccnl1	2.62172e-05	0.345646	0.584	0.601	0.975255
Adrenal gland	CD4+ T	Runx1	6.21134e-13	0.344523	0.286	0.178	2.31056e-08
Adrenal gland	CD4+ T	Ptk2b	1.37692e-08	0.34428	0.252	0.179	0.000512201
Adrenal gland	CD4+ T	Acin1	0.000206117	0.344084	0.516	0.574	1
Adrenal gland	CD4+ T	Tax1bp1	8.41568e-07	0.34303	0.661	0.678	0.0313055
Adrenal gland	CD4+ T	Smndc1	0.00221782	0.341407	0.308	0.301	1
Adrenal gland	CD4+ T	Tmem160	1.70455e-08	0.339907	0.398	0.334	0.000634075
Adrenal gland	CD4+ T	Krit1	0.000161944	0.339876	0.398	0.393	1
Adrenal gland	CD4+ T	Eif3j1	0.00190081	0.33932	0.411	0.44	1
Adrenal gland	CD4+ T	Dnajc8	0.000240341	0.33892	0.495	0.521	1
Adrenal gland	CD4+ T	Gapdh	4.52766e-26	0.33839	0.907	0.8	1.68424e-21
Adrenal gland	CD4+ T	Eif3i	8.12292e-06	0.337915	0.502	0.513	0.302165
Adrenal gland	CD4+ T	Oaz1	2.92884e-39	0.337728	0.943	0.839	1.0895e-34
Adrenal gland	CD4+ T	Sys1	0.000257018	0.337714	0.429	0.445	1
Adrenal gland	CD4+ T	Sema4d	2.8918e-12	0.33755	0.261	0.165	1.07572e-07
Adrenal gland	CD4+ T	Tap2	1.98986e-05	0.334714	0.332	0.292	0.740207
Adrenal gland	CD4+ T	Cwc15	0.00055936	0.334661	0.462	0.497	1
Adrenal gland	CD4+ T	Csk	4.46357e-08	0.334287	0.255	0.187	0.0016604
Adrenal gland	CD4+ T	Cct2	2.1489e-06	0.334097	0.527	0.541	0.0799369
Adrenal gland	CD4+ T	Plgrkt	0.00232734	0.329631	0.33	0.33	1
Adrenal gland	CD4+ T	Tmem128	0.00792843	0.329428	0.292	0.289	1
Adrenal gland	CD4+ T	Sod1	2.53812e-06	0.325545	0.562	0.577	0.0944156
Adrenal gland	CD4+ T	Sirt7	0.00289147	0.324717	0.259	0.242	1
Adrenal gland	CD4+ T	Hsp90aa1	7.80339e-16	0.324407	0.945	0.814	2.90278e-11
Adrenal gland	CD4+ T	Hnrnpa2b1	1.37534e-06	0.324037	0.785	0.838	0.0511613
Adrenal gland	CD4+ T	Eif4g2	1.52709e-10	0.324035	0.737	0.724	5.68062e-06
Adrenal gland	CD4+ T	Snrpd3	0.000345357	0.322541	0.422	0.437	1
Adrenal gland	CD4+ T	Lrrc8d	0.00610405	0.321009	0.257	0.242	1
Adrenal gland	CD4+ T	Lsm4	0.00119601	0.320555	0.434	0.456	1
Adrenal gland	CD4+ T	Hnrnpa3	5.80823e-11	0.320149	0.766	0.778	2.1606e-06
Adrenal gland	CD4+ T	Etf1	0.0022804	0.319329	0.403	0.42	1
Adrenal gland	CD4+ T	Psmb3	2.24085e-05	0.319134	0.524	0.549	0.833574
Adrenal gland	CD4+ T	Rpl10	8.25951e-21	0.318388	0.978	0.848	3.07246e-16
Adrenal gland	CD4+ T	Brd2	3.54437e-08	0.315885	0.63	0.618	0.00131847
Adrenal gland	CD4+ T	Alyref	0.00240147	0.315685	0.318	0.307	1
Adrenal gland	CD4+ T	Pgls	0.00117655	0.314992	0.418	0.429	1
Adrenal gland	CD4+ T	Mat2b	0.00417448	0.30777	0.314	0.312	1
Adrenal gland	CD4+ T	Serp1	0.00153667	0.306267	0.425	0.441	1
Adrenal gland	CD4+ T	Fli1	7.37557e-17	0.304633	0.316	0.179	2.74364e-12
Adrenal gland	CD4+ T	Mllt3	0.00035273	0.303652	0.292	0.251	1
Adrenal gland	CD4+ T	Ghitm	0.00108755	0.302854	0.422	0.426	1
Adrenal gland	CD4+ T	Mapkapk2	8.43101e-05	0.302537	0.305	0.269	1
Adrenal gland	CD4+ T	Nedd9	6.16748e-09	0.299699	0.288	0.202	0.000229424
Adrenal gland	CD4+ T	Gdi2	0.000741284	0.298617	0.538	0.586	1
Adrenal gland	CD4+ T	Ndufa3	2.04166e-07	0.297584	0.557	0.532	0.00759478
Adrenal gland	CD4+ T	Ubl5	2.12737e-17	0.295305	0.777	0.701	7.91361e-13
Adrenal gland	CD4+ T	Purb	0.000543516	0.293346	0.5	0.51	1
Adrenal gland	CD4+ T	Bnip3l	0.00913022	0.29219	0.454	0.486	1
Adrenal gland	CD4+ T	Set	0.000193681	0.291388	0.547	0.58	1
Adrenal gland	CD4+ T	Sf3b6	4.62094e-06	0.29088	0.529	0.554	0.171894
Adrenal gland	CD4+ T	Smpdl3a	2.48892e-05	0.289293	0.35	0.297	0.925852
Adrenal gland	CD4+ T	Srsf7	1.85558e-09	0.288348	0.724	0.741	6.90259e-05
Adrenal gland	CD4+ T	Tspo	8.22811e-16	0.287429	0.712	0.618	3.06077e-11
Adrenal gland	CD4+ T	Rsrp1	0.00125695	0.281286	0.637	0.684	1
Adrenal gland	CD4+ T	Akr1b3	0.001484	0.280533	0.354	0.342	1
Adrenal gland	CD4+ T	Atf4	2.05444e-07	0.280142	0.686	0.668	0.00764233
Adrenal gland	CD4+ T	Cyth1	0.000596285	0.27431	0.288	0.252	1
Adrenal gland	CD4+ T	Rab5if	0.00673306	0.273451	0.33	0.324	1
Adrenal gland	CD4+ T	Rnaset2a	0.000146951	0.272626	0.443	0.426	1
Adrenal gland	CD4+ T	Hnrnpdl	0.00276438	0.272265	0.549	0.617	1
Adrenal gland	CD4+ T	Sumo2	4.12608e-11	0.270717	0.75	0.743	1.53486e-06
Adrenal gland	CD4+ T	Fnbp1	4.96052e-16	0.269803	0.434	0.307	1.84526e-11
Adrenal gland	CD4+ T	Eif5	6.63274e-07	0.266288	0.637	0.653	0.0246731
Adrenal gland	CD4+ T	Atp5d	4.37895e-13	0.265113	0.734	0.684	1.62893e-08
Adrenal gland	CD4+ T	Rac1	1.62054e-06	0.264495	0.584	0.584	0.0602824
Adrenal gland	CD4+ T	Snrpb	9.64893e-06	0.262895	0.611	0.633	0.35893
Adrenal gland	CD4+ T	Ppib	8.14378e-15	0.261041	0.752	0.7	3.02941e-10
Adrenal gland	CD4+ T	Gls	0.000191163	0.260231	0.546	0.551	1
Adrenal gland	CD4+ T	H3f3a	3.59717e-20	0.257493	0.953	0.848	1.33811e-15
Adrenal gland	CD4+ T	Calm1	3.10283e-28	0.256019	0.973	0.872	1.15422e-23
Adrenal gland	CD4+ T	Cox7a2l	3.35709e-08	0.255606	0.726	0.701	0.00124881
Adrenal gland	CD4+ T	Dad1	1.49453e-07	0.254212	0.763	0.718	0.00555949
Adrenal gland	CD4+ T	Lmo4	1.54236e-06	0.253869	0.206	0.344	0.0573743
Adrenal gland	CD4+ T	Ran	6.18393e-06	0.252821	0.591	0.598	0.230036
Adrenal gland	CD8+ T	Ccl5	0	4.75348	0.968	0.089	0
Adrenal gland	CD8+ T	Nkg7	0	3.23565	0.957	0.051	0
Adrenal gland	CD8+ T	Ms4a4b	0	2.86504	0.897	0.058	0
Adrenal gland	CD8+ T	Trbc2	0	2.82626	0.925	0.084	0
Adrenal gland	CD8+ T	Sh2d2a	0	2.64464	0.841	0.052	0
Adrenal gland	CD8+ T	Dusp2	0	2.62767	0.879	0.147	0
Adrenal gland	CD8+ T	Serpinb9	0	2.62317	0.822	0.166	0
Adrenal gland	CD8+ T	Zfp36l2	0	2.61584	0.962	0.47	0
Adrenal gland	CD8+ T	Vps37b	0	2.60854	0.966	0.285	0
Adrenal gland	CD8+ T	Gramd3	0	2.50109	0.826	0.123	0
Adrenal gland	CD8+ T	Gzmb	0	2.43914	0.607	0.016	0
Adrenal gland	CD8+ T	H2-Q7	0	2.43085	0.982	0.289	0
Adrenal gland	CD8+ T	Ptpn22	0	2.40905	0.888	0.087	0
Adrenal gland	CD8+ T	Cd3d	0	2.39318	0.907	0.073	0
Adrenal gland	CD8+ T	Trbc1	0	2.34279	0.612	0.054	0
Adrenal gland	CD8+ T	Cd3g	0	2.33419	0.921	0.076	0
Adrenal gland	CD8+ T	Tnfaip3	0	2.27739	0.892	0.24	0
Adrenal gland	CD8+ T	Trac	0	2.26371	0.854	0.063	0
Adrenal gland	CD8+ T	Il2rb	0	2.2583	0.857	0.065	0
Adrenal gland	CD8+ T	Tmsb10	0	2.23843	0.998	0.619	0
Adrenal gland	CD8+ T	Ifngr1	0	2.23602	0.942	0.32	0
Adrenal gland	CD8+ T	Ptprc	0	2.20963	0.963	0.187	0
Adrenal gland	CD8+ T	Cd3e	0	2.15411	0.855	0.065	0
Adrenal gland	CD8+ T	Hcst	0	2.1432	0.86	0.107	0
Adrenal gland	CD8+ T	Il7r	0	2.12366	0.621	0.065	0
Adrenal gland	CD8+ T	Cd28	0	2.0947	0.786	0.05	0
Adrenal gland	CD8+ T	Serpinb6b	0	2.09101	0.684	0.084	0
Adrenal gland	CD8+ T	Ly6c2	0	2.08715	0.476	0.046	0
Adrenal gland	CD8+ T	Bcl2l11	0	2.06903	0.735	0.202	0
Adrenal gland	CD8+ T	Fam107b	0	2.06828	0.835	0.177	0
Adrenal gland	CD8+ T	Itk	0	2.00096	0.742	0.055	0
Adrenal gland	CD8+ T	Xcl1	0	1.96417	0.336	0.027	0
Adrenal gland	CD8+ T	Laptm5	0	1.94073	0.953	0.201	0
Adrenal gland	CD8+ T	Selplg	0	1.93711	0.822	0.138	0
Adrenal gland	CD8+ T	Cd8b1	0	1.92779	0.53	0.02	0
Adrenal gland	CD8+ T	Rpl12	0	1.92354	0.997	0.819	0
Adrenal gland	CD8+ T	Ptpn18	0	1.91821	0.897	0.219	0
Adrenal gland	CD8+ T	Satb1	0	1.91379	0.579	0.176	0
Adrenal gland	CD8+ T	Cd2	0	1.9122	0.794	0.067	0
Adrenal gland	CD8+ T	Rac2	0	1.89176	0.879	0.155	0
Adrenal gland	CD8+ T	Cd52	0	1.87761	0.972	0.222	0
Adrenal gland	CD8+ T	Cxcr4	0	1.87126	0.755	0.123	0
Adrenal gland	CD8+ T	Dusp5	0	1.85758	0.875	0.33	0
Adrenal gland	CD8+ T	P2ry10	0	1.85634	0.703	0.06	0
Adrenal gland	CD8+ T	Btg1	0	1.85336	0.992	0.705	0
Adrenal gland	CD8+ T	Il21r	0	1.83344	0.663	0.065	0
Adrenal gland	CD8+ T	Nabp1	0	1.8294	0.724	0.203	0
Adrenal gland	CD8+ T	Ctsw	0	1.81103	0.719	0.046	0
Adrenal gland	CD8+ T	Ets1	0	1.79647	0.909	0.275	0
Adrenal gland	CD8+ T	H2-K1	0	1.78637	0.999	0.742	0
Adrenal gland	CD8+ T	Gimap3	0	1.78517	0.708	0.061	0
Adrenal gland	CD8+ T	Gzmk	0	1.77976	0.445	0.033	0
Adrenal gland	CD8+ T	Rgs1	0	1.77908	0.807	0.136	0
Adrenal gland	CD8+ T	Akap13	0	1.76939	0.895	0.497	0
Adrenal gland	CD8+ T	Stk17b	0	1.76483	0.844	0.21	0
Adrenal gland	CD8+ T	Hmgb2	0	1.75683	0.895	0.463	0
Adrenal gland	CD8+ T	Ctla2a	0	1.74318	0.852	0.227	0
Adrenal gland	CD8+ T	Ptprcap	0	1.74266	0.764	0.086	0
Adrenal gland	CD8+ T	Grap2	0	1.7371	0.59	0.043	0
Adrenal gland	CD8+ T	Ms4a6b	0	1.7154	0.713	0.093	0
Adrenal gland	CD8+ T	Stat4	0	1.71177	0.672	0.065	0
Adrenal gland	CD8+ T	Cd8a	0	1.70364	0.517	0.019	0
Adrenal gland	CD8+ T	Lat	0	1.6893	0.727	0.066	0
Adrenal gland	CD8+ T	AW112010	0	1.68929	0.863	0.251	0
Adrenal gland	CD8+ T	Rps15a	0	1.6879	0.999	0.848	0
Adrenal gland	CD8+ T	Gimap4	0	1.66038	0.79	0.159	0
Adrenal gland	CD8+ T	Cd6	0	1.64576	0.584	0.03	0
Adrenal gland	CD8+ T	Thy1	0	1.63786	0.72	0.156	0
Adrenal gland	CD8+ T	Rpsa	0	1.62734	0.999	0.842	0
Adrenal gland	CD8+ T	Arhgdib	0	1.62699	0.872	0.246	0
Adrenal gland	CD8+ T	Gm26917	7.21662e-244	1.61514	0.604	0.327	2.68451e-239
Adrenal gland	CD8+ T	Cytip	0	1.60905	0.821	0.148	0
Adrenal gland	CD8+ T	Coro1a	0	1.60013	0.882	0.201	0
Adrenal gland	CD8+ T	Klrc1	0	1.59894	0.46	0.014	0
Adrenal gland	CD8+ T	H2-Q6	0	1.59339	0.8	0.219	0
Adrenal gland	CD8+ T	Emb	1.6009e-276	1.58178	0.695	0.402	5.95519e-272
Adrenal gland	CD8+ T	Rps18	0	1.5812	0.997	0.843	0
Adrenal gland	CD8+ T	Dennd4a	0	1.57424	0.783	0.37	0
Adrenal gland	CD8+ T	Smad7	0	1.57011	0.781	0.323	0
Adrenal gland	CD8+ T	Tsc22d3	0	1.56731	0.782	0.353	0
Adrenal gland	CD8+ T	Bcl2	0	1.56635	0.64	0.206	0
Adrenal gland	CD8+ T	Rpl13a	0	1.55943	0.999	0.843	0
Adrenal gland	CD8+ T	Fasl	0	1.55444	0.564	0.026	0
Adrenal gland	CD8+ T	Rps16	0	1.54612	0.999	0.853	0
Adrenal gland	CD8+ T	Crem	0	1.53024	0.705	0.314	0
Adrenal gland	CD8+ T	Rps27	0	1.52608	0.999	0.886	0
Adrenal gland	CD8+ T	Rps13	0	1.52575	0.999	0.857	0
Adrenal gland	CD8+ T	Fyb	0	1.51545	0.79	0.145	0
Adrenal gland	CD8+ T	Odc1	5.85597e-260	1.50806	0.794	0.528	2.17836e-255
Adrenal gland	CD8+ T	Ubald2	0	1.50781	0.7	0.332	0
Adrenal gland	CD8+ T	Txk	0	1.49504	0.544	0.04	0
Adrenal gland	CD8+ T	Neurl3	0	1.48599	0.605	0.157	0
Adrenal gland	CD8+ T	Sept1	0	1.485	0.732	0.15	0
Adrenal gland	CD8+ T	Gimap6	0	1.48451	0.823	0.219	0
Adrenal gland	CD8+ T	Pdcd4	0	1.4829	0.848	0.533	0
Adrenal gland	CD8+ T	Rplp2	0	1.47293	0.997	0.838	0
Adrenal gland	CD8+ T	Rpl27	0	1.47226	0.995	0.818	0
Adrenal gland	CD8+ T	Rpl18a	0	1.47109	0.999	0.843	0
Adrenal gland	CD8+ T	Cotl1	0	1.4662	0.834	0.332	0
Adrenal gland	CD8+ T	Rps24	0	1.463	0.999	0.862	0
Adrenal gland	CD8+ T	Pfn1	0	1.46019	0.968	0.71	0
Adrenal gland	CD8+ T	Bcl2a1b	0	1.4495	0.64	0.125	0
Adrenal gland	CD8+ T	Icos	0	1.44555	0.55	0.049	0
Adrenal gland	CD8+ T	Rbm3	0	1.44349	0.939	0.653	0
Adrenal gland	CD8+ T	Zc3hav1	0	1.44272	0.753	0.305	0
Adrenal gland	CD8+ T	Skap1	0	1.44204	0.656	0.106	0
Adrenal gland	CD8+ T	Il2rg	0	1.44174	0.656	0.124	0
Adrenal gland	CD8+ T	Cd69	0	1.43529	0.419	0.069	0
Adrenal gland	CD8+ T	Rps10	0	1.43507	0.999	0.846	0
Adrenal gland	CD8+ T	Lck	0	1.43493	0.632	0.067	0
Adrenal gland	CD8+ T	Klrd1	0	1.433	0.475	0.026	0
Adrenal gland	CD8+ T	Mknk2	0	1.43217	0.694	0.27	0
Adrenal gland	CD8+ T	Rpl32	0	1.43154	0.997	0.838	0
Adrenal gland	CD8+ T	Epsti1	0	1.43033	0.597	0.095	0
Adrenal gland	CD8+ T	Tnfrsf18	0	1.42791	0.541	0.04	0
Adrenal gland	CD8+ T	Gimap7	0	1.42613	0.534	0.031	0
Adrenal gland	CD8+ T	Rnf125	0	1.4248	0.619	0.087	0
Adrenal gland	CD8+ T	Rpl39	0	1.42162	0.998	0.832	0
Adrenal gland	CD8+ T	Rps7	0	1.41209	0.996	0.846	0
Adrenal gland	CD8+ T	Pabpc1	0	1.41049	0.949	0.7	0
Adrenal gland	CD8+ T	Eomes	0	1.40896	0.395	0.018	0
Adrenal gland	CD8+ T	Shisa5	0	1.4081	0.847	0.42	0
Adrenal gland	CD8+ T	Runx3	0	1.40623	0.563	0.093	0
Adrenal gland	CD8+ T	Cd53	0	1.40057	0.76	0.159	0
Adrenal gland	CD8+ T	Cd27	0	1.39481	0.523	0.075	0
Adrenal gland	CD8+ T	Orai1	0	1.38661	0.614	0.204	0
Adrenal gland	CD8+ T	Rpl36	0	1.38325	0.999	0.843	0
Adrenal gland	CD8+ T	Rack1	0	1.38209	0.994	0.805	0
Adrenal gland	CD8+ T	Rplp0	0	1.38124	0.996	0.822	0
Adrenal gland	CD8+ T	Gpr132	0	1.37945	0.632	0.089	0
Adrenal gland	CD8+ T	Mbnl1	0	1.37348	0.903	0.629	0
Adrenal gland	CD8+ T	Klrk1	0	1.37261	0.391	0.032	0
Adrenal gland	CD8+ T	Rps2	0	1.37125	0.998	0.852	0
Adrenal gland	CD8+ T	Rps11	0	1.36884	0.997	0.838	0
Adrenal gland	CD8+ T	Nr4a2	3.95576e-217	1.36493	0.597	0.301	1.4715e-212
Adrenal gland	CD8+ T	Rpl18	0	1.35964	0.998	0.835	0
Adrenal gland	CD8+ T	Rpl17	0	1.34802	0.998	0.869	0
Adrenal gland	CD8+ T	Tnfrsf1b	0	1.33611	0.618	0.115	0
Adrenal gland	CD8+ T	B4galnt1	0	1.33354	0.597	0.11	0
Adrenal gland	CD8+ T	Pdcd1	0	1.32992	0.314	0.025	0
Adrenal gland	CD8+ T	Ncl	0	1.32542	0.926	0.732	0
Adrenal gland	CD8+ T	Tnfrsf9	0	1.31902	0.413	0.048	0
Adrenal gland	CD8+ T	Gm19585	0	1.31748	0.472	0.023	0
Adrenal gland	CD8+ T	Rps5	0	1.31221	0.998	0.835	0
Adrenal gland	CD8+ T	Jak1	0	1.31072	0.842	0.556	0
Adrenal gland	CD8+ T	Rps12	0	1.30893	0.999	0.862	0
Adrenal gland	CD8+ T	Rplp1	0	1.30657	0.999	0.856	0
Adrenal gland	CD8+ T	S100a4	0	1.3019	0.478	0.125	0
Adrenal gland	CD8+ T	Crybg1	0	1.2913	0.524	0.06	0
Adrenal gland	CD8+ T	Lcp1	0	1.28943	0.773	0.196	0
Adrenal gland	CD8+ T	Nr4a3	0	1.27855	0.57	0.164	0
Adrenal gland	CD8+ T	Gimap1	0	1.27425	0.64	0.136	0
Adrenal gland	CD8+ T	Itga4	0	1.27058	0.435	0.096	0
Adrenal gland	CD8+ T	Fau	0	1.26922	1	0.859	0
Adrenal gland	CD8+ T	Plcxd2	0	1.26642	0.478	0.072	0
Adrenal gland	CD8+ T	Itgal	0	1.26517	0.601	0.085	0
Adrenal gland	CD8+ T	Rps23	0	1.2642	0.999	0.854	0
Adrenal gland	CD8+ T	Npm1	0	1.25957	0.95	0.761	0
Adrenal gland	CD8+ T	Uba52	0	1.25859	0.942	0.678	0
Adrenal gland	CD8+ T	Gm12840	0	1.258	0.387	0.072	0
Adrenal gland	CD8+ T	Spn	0	1.25432	0.475	0.049	0
Adrenal gland	CD8+ T	Bcl2a1d	0	1.25416	0.473	0.083	0
Adrenal gland	CD8+ T	Rps28	0	1.25245	0.997	0.836	0
Adrenal gland	CD8+ T	Rpl23	0	1.2519	0.998	0.852	0
Adrenal gland	CD8+ T	Ostf1	3.00513e-276	1.24514	0.757	0.444	1.11788e-271
Adrenal gland	CD8+ T	Srgn	0	1.24341	0.982	0.408	0
Adrenal gland	CD8+ T	Rps3	0	1.2426	0.996	0.832	0
Adrenal gland	CD8+ T	Rpl38	0	1.24168	0.998	0.852	0
Adrenal gland	CD8+ T	Rpl23a	0	1.24121	0.985	0.782	0
Adrenal gland	CD8+ T	Rnf138	0	1.24089	0.616	0.267	0
Adrenal gland	CD8+ T	Dock2	0	1.23987	0.62	0.132	0
Adrenal gland	CD8+ T	Gimap5	0	1.23771	0.579	0.119	0
Adrenal gland	CD8+ T	Vgll4	0	1.22923	0.721	0.358	0
Adrenal gland	CD8+ T	Rpl19	0	1.22746	1	0.861	0
Adrenal gland	CD8+ T	Rpl34	0	1.22742	0.999	0.842	0
Adrenal gland	CD8+ T	Cblb	0	1.22685	0.565	0.191	0
Adrenal gland	CD8+ T	Isy1	0	1.22552	0.595	0.214	0
Adrenal gland	CD8+ T	Sh3bgrl3	0	1.22395	0.939	0.619	0
Adrenal gland	CD8+ T	Rpl37a	0	1.22313	0.998	0.869	0
Adrenal gland	CD8+ T	Rpl30	0	1.22173	0.997	0.861	0
Adrenal gland	CD8+ T	Lgals1	2.12495e-252	1.22066	0.694	0.337	7.90458e-248
Adrenal gland	CD8+ T	Jpt1	0	1.2206	0.762	0.383	0
Adrenal gland	CD8+ T	Rpl27a	0	1.21968	0.998	0.879	0
Adrenal gland	CD8+ T	Gna13	0	1.21896	0.746	0.382	0
Adrenal gland	CD8+ T	Sub1	0	1.21414	0.945	0.719	0
Adrenal gland	CD8+ T	Ifng	0	1.21294	0.269	0.022	0
Adrenal gland	CD8+ T	Gm20186	0	1.21237	0.494	0.088	0
Adrenal gland	CD8+ T	Ugcg	0	1.2114	0.561	0.221	0
Adrenal gland	CD8+ T	Fosl2	5.7027e-293	1.20919	0.708	0.359	2.12135e-288
Adrenal gland	CD8+ T	Tpt1	0	1.20759	1	0.861	0
Adrenal gland	CD8+ T	Eef1b2	0	1.20643	0.974	0.781	0
Adrenal gland	CD8+ T	Ltb	0	1.20167	0.504	0.074	0
Adrenal gland	CD8+ T	Rps26	0	1.20092	0.987	0.821	0
Adrenal gland	CD8+ T	Prdx6	0	1.19648	0.832	0.549	0
Adrenal gland	CD8+ T	Id2	5.95625e-244	1.18779	0.74	0.401	2.21566e-239
Adrenal gland	CD8+ T	Tmsb4x	0	1.1834	0.999	0.787	0
Adrenal gland	CD8+ T	Gpr18	0	1.17713	0.42	0.042	0
Adrenal gland	CD8+ T	Itpkb	0	1.17572	0.705	0.304	0
Adrenal gland	CD8+ T	Lsp1	0	1.17561	0.71	0.174	0
Adrenal gland	CD8+ T	Rpl5	0	1.16988	0.992	0.825	0
Adrenal gland	CD8+ T	Rpl10a	0	1.16817	0.987	0.822	0
Adrenal gland	CD8+ T	Rpl13	0	1.16814	0.999	0.881	0
Adrenal gland	CD8+ T	Kdm2b	0	1.16813	0.545	0.194	0
Adrenal gland	CD8+ T	B2m	0	1.16807	0.997	0.709	0
Adrenal gland	CD8+ T	4930523C07Rik	0	1.16772	0.595	0.198	0
Adrenal gland	CD8+ T	Rps19	0	1.16629	0.997	0.841	0
Adrenal gland	CD8+ T	Stk4	0	1.16558	0.591	0.227	0
Adrenal gland	CD8+ T	H2-D1	0	1.16203	0.996	0.767	0
Adrenal gland	CD8+ T	Malt1	0	1.15658	0.557	0.18	0
Adrenal gland	CD8+ T	Pik3r1	1.46811e-258	1.15483	0.689	0.387	5.46124e-254
Adrenal gland	CD8+ T	Rps6	0	1.14325	0.994	0.818	0
Adrenal gland	CD8+ T	Rps15	0	1.14283	0.996	0.825	0
Adrenal gland	CD8+ T	Slc3a2	3.26716e-284	1.13685	0.842	0.595	1.21535e-279
Adrenal gland	CD8+ T	Rps9	0	1.13508	0.997	0.845	0
Adrenal gland	CD8+ T	Arhgap45	0	1.13427	0.54	0.105	0
Adrenal gland	CD8+ T	D16Ertd472e	0	1.13292	0.598	0.189	0
Adrenal gland	CD8+ T	Rpl22	0	1.13274	0.985	0.809	0
Adrenal gland	CD8+ T	Dbf4	0	1.12802	0.412	0.046	0
Adrenal gland	CD8+ T	Ctla2b	0	1.12641	0.461	0.084	0
Adrenal gland	CD8+ T	Chd7	1.82734e-251	1.11572	0.579	0.283	6.79751e-247
Adrenal gland	CD8+ T	Mxd1	0	1.11522	0.577	0.178	0
Adrenal gland	CD8+ T	Sytl3	0	1.11185	0.425	0.053	0
Adrenal gland	CD8+ T	Rps14	0	1.11015	0.997	0.86	0
Adrenal gland	CD8+ T	Arid5a	0	1.10825	0.63	0.267	0
Adrenal gland	CD8+ T	Gmfg	0	1.10813	0.673	0.171	0
Adrenal gland	CD8+ T	Klrc2	0	1.10789	0.35	0.011	0
Adrenal gland	CD8+ T	Rps21	0	1.10134	0.997	0.874	0
Adrenal gland	CD8+ T	Gpr65	0	1.09914	0.492	0.084	0
Adrenal gland	CD8+ T	Rpl4	0	1.09629	0.972	0.768	0
Adrenal gland	CD8+ T	Rpl8	0	1.09489	0.998	0.845	0
Adrenal gland	CD8+ T	Itgb2	0	1.09325	0.589	0.112	0
Adrenal gland	CD8+ T	Rgs2	2.13902e-243	1.09056	0.716	0.379	7.95695e-239
Adrenal gland	CD8+ T	Arap2	0	1.08687	0.573	0.211	0
Adrenal gland	CD8+ T	Ctla4	0	1.08425	0.351	0.034	0
Adrenal gland	CD8+ T	Rps20	0	1.08412	0.996	0.847	0
Adrenal gland	CD8+ T	Elf1	1.50187e-249	1.08188	0.676	0.355	5.58682e-245
Adrenal gland	CD8+ T	Limd2	0	1.0806	0.563	0.175	0
Adrenal gland	CD8+ T	Snrpg	0	1.08001	0.874	0.64	0
Adrenal gland	CD8+ T	Tut4	9.99768e-258	1.07488	0.746	0.475	3.71904e-253
Adrenal gland	CD8+ T	Nsd3	6.51879e-235	1.07267	0.743	0.493	2.42492e-230
Adrenal gland	CD8+ T	Gpr171	0	1.07041	0.422	0.039	0
Adrenal gland	CD8+ T	Rhoh	0	1.06847	0.491	0.072	0
Adrenal gland	CD8+ T	Ddx21	6.97871e-221	1.06535	0.611	0.345	2.59601e-216
Adrenal gland	CD8+ T	Rab8b	0	1.06461	0.606	0.252	0
Adrenal gland	CD8+ T	Psmb8	0	1.0622	0.811	0.446	0
Adrenal gland	CD8+ T	Rpl11	0	1.05753	0.998	0.855	0
Adrenal gland	CD8+ T	Gimap9	0	1.05744	0.496	0.106	0
Adrenal gland	CD8+ T	Fyn	2.54161e-282	1.05636	0.651	0.304	9.45454e-278
Adrenal gland	CD8+ T	Crbn	3.89216e-260	1.05507	0.464	0.178	1.44785e-255
Adrenal gland	CD8+ T	Rpl9	0	1.05336	0.999	0.871	0
Adrenal gland	CD8+ T	Rps3a1	0	1.05197	0.997	0.844	0
Adrenal gland	CD8+ T	Tnfaip8	7.31692e-232	1.04743	0.495	0.201	2.72182e-227
Adrenal gland	CD8+ T	Ier5l	8.95648e-205	1.04487	0.456	0.177	3.33172e-200
Adrenal gland	CD8+ T	Rpl37	0	1.04202	0.999	0.853	0
Adrenal gland	CD8+ T	Rpl14	0	1.03342	0.987	0.808	0
Adrenal gland	CD8+ T	Rpl3	0	1.03272	0.989	0.829	0
Adrenal gland	CD8+ T	Pnrc1	1.25694e-249	1.02772	0.886	0.647	4.6757e-245
Adrenal gland	CD8+ T	Rps4x	0	1.02481	0.998	0.826	0
Adrenal gland	CD8+ T	Zap70	0	1.01794	0.428	0.041	0
Adrenal gland	CD8+ T	Gm26740	0	1.01572	0.401	0.051	0
Adrenal gland	CD8+ T	Nop53	8.79139e-215	1.01062	0.699	0.449	3.27031e-210
Adrenal gland	CD8+ T	Rps29	0	1.00952	0.999	0.865	0
Adrenal gland	CD8+ T	Tob2	3.11803e-131	1.00442	0.571	0.374	1.15988e-126
Adrenal gland	CD8+ T	Arhgap15	0	1.00064	0.457	0.084	0
Adrenal gland	CD8+ T	Leprotl1	1.05182e-241	0.999612	0.633	0.343	3.91265e-237
Adrenal gland	CD8+ T	Nop56	6.73669e-183	0.996613	0.621	0.404	2.50598e-178
Adrenal gland	CD8+ T	Acp5	0	0.987451	0.496	0.072	0
Adrenal gland	CD8+ T	Cxcr6	0	0.985943	0.407	0.044	0
Adrenal gland	CD8+ T	Gm15472	0	0.985366	0.413	0.029	0
Adrenal gland	CD8+ T	Rinl	0	0.98528	0.426	0.08	0
Adrenal gland	CD8+ T	Gm8369	0	0.984842	0.406	0.036	0
Adrenal gland	CD8+ T	Rpl36a	0	0.984675	0.966	0.779	0
Adrenal gland	CD8+ T	Gtf2i	2.89726e-107	0.981846	0.612	0.482	1.07775e-102
Adrenal gland	CD8+ T	Itgb7	0	0.981108	0.433	0.071	0
Adrenal gland	CD8+ T	Serbp1	2.34553e-282	0.979931	0.91	0.74	8.72514e-278
Adrenal gland	CD8+ T	Rpl21	0	0.97718	0.997	0.856	0
Adrenal gland	CD8+ T	Tgif1	0	0.976527	0.498	0.151	0
Adrenal gland	CD8+ T	Cd82	1.01351e-280	0.974544	0.578	0.244	3.77014e-276
Adrenal gland	CD8+ T	H2afj	1.86548e-255	0.973592	0.747	0.459	6.93939e-251
Adrenal gland	CD8+ T	Plekha2	0	0.97005	0.456	0.144	0
Adrenal gland	CD8+ T	Cd5	0	0.964606	0.344	0.025	0
Adrenal gland	CD8+ T	H2-Q4	2.65906e-280	0.964565	0.797	0.43	9.89144e-276
Adrenal gland	CD8+ T	Crip1	3.78063e-278	0.964175	0.879	0.505	1.40636e-273
Adrenal gland	CD8+ T	Bcl11b	0	0.96397	0.443	0.077	0
Adrenal gland	CD8+ T	Prkch	0	0.963618	0.567	0.178	0
Adrenal gland	CD8+ T	Rpl29	0	0.962953	0.975	0.805	0
Adrenal gland	CD8+ T	Rpl7a	0	0.962938	0.975	0.798	0
Adrenal gland	CD8+ T	Rap1b	3.32817e-271	0.962043	0.856	0.577	1.23805e-266
Adrenal gland	CD8+ T	Rpl6	0	0.960628	0.995	0.874	0
Adrenal gland	CD8+ T	Gpr183	0	0.960451	0.426	0.084	0
Adrenal gland	CD8+ T	Prf1	0	0.959191	0.342	0.014	0
Adrenal gland	CD8+ T	Slc9a3r1	1.16013e-294	0.9548	0.511	0.189	4.31558e-290
Adrenal gland	CD8+ T	Dnajb6	1.51231e-219	0.952634	0.818	0.636	5.62565e-215
Adrenal gland	CD8+ T	Resf1	1.17875e-163	0.952228	0.576	0.333	4.38483e-159
Adrenal gland	CD8+ T	Npm3	2.14955e-249	0.952082	0.478	0.195	7.9961e-245
Adrenal gland	CD8+ T	Rps8	0	0.951246	0.999	0.88	0
Adrenal gland	CD8+ T	Cnn2	0	0.951206	0.581	0.206	0
Adrenal gland	CD8+ T	Sla	0	0.949505	0.403	0.073	0
Adrenal gland	CD8+ T	Abracl	1.01585e-235	0.947719	0.706	0.434	3.77884e-231
Adrenal gland	CD8+ T	AI506816	0	0.946805	0.425	0.129	0
Adrenal gland	CD8+ T	S100a10	7.8761e-237	0.939184	0.895	0.563	2.92983e-232
Adrenal gland	CD8+ T	Sept6	0	0.938789	0.483	0.131	0
Adrenal gland	CD8+ T	Rpl15	0	0.938462	0.996	0.842	0
Adrenal gland	CD8+ T	Samsn1	0	0.933504	0.499	0.141	0
Adrenal gland	CD8+ T	Abcb1a	0	0.929304	0.397	0.078	0
Adrenal gland	CD8+ T	Atp11b	8.38857e-143	0.92192	0.567	0.357	3.12046e-138
Adrenal gland	CD8+ T	Supt4a	1.81354e-218	0.9211	0.684	0.421	6.74619e-214
Adrenal gland	CD8+ T	Rpl7	0	0.92001	0.992	0.822	0
Adrenal gland	CD8+ T	Saraf	4.37977e-170	0.919176	0.78	0.614	1.62923e-165
Adrenal gland	CD8+ T	Cst7	0	0.916654	0.38	0.024	0
Adrenal gland	CD8+ T	Nr3c1	1.40652e-91	0.914048	0.586	0.436	5.23211e-87
Adrenal gland	CD8+ T	Traf1	2.40244e-307	0.910528	0.376	0.098	8.93684e-303
Adrenal gland	CD8+ T	Cd247	0	0.906078	0.381	0.041	0
Adrenal gland	CD8+ T	Rps27a	0	0.900824	0.997	0.857	0
Adrenal gland	CD8+ T	Plac8	0	0.89954	0.392	0.086	0
Adrenal gland	CD8+ T	Stk24	3.3797e-205	0.897772	0.508	0.237	1.25721e-200
Adrenal gland	CD8+ T	Abcb1b	1.8322e-307	0.89685	0.362	0.095	6.81559e-303
Adrenal gland	CD8+ T	Maf	1.38244e-41	0.895066	0.311	0.197	5.14256e-37
Adrenal gland	CD8+ T	Serpina3g	0	0.893773	0.293	0.037	0
Adrenal gland	CD8+ T	Ube2i	7.01256e-210	0.893254	0.734	0.531	2.6086e-205
Adrenal gland	CD8+ T	Fxyd5	0	0.892523	0.895	0.372	0
Adrenal gland	CD8+ T	Eif3f	2.76089e-260	0.88865	0.851	0.609	1.02702e-255
Adrenal gland	CD8+ T	Tes	6.08741e-251	0.888186	0.51	0.209	2.26445e-246
Adrenal gland	CD8+ T	Ccr5	0	0.88792	0.344	0.052	0
Adrenal gland	CD8+ T	Kcnn4	0	0.885846	0.346	0.059	0
Adrenal gland	CD8+ T	Dgat1	3.67193e-222	0.885162	0.437	0.166	1.36592e-217
Adrenal gland	CD8+ T	Rpl35	4.97439e-294	0.884878	0.976	0.802	1.85042e-289
Adrenal gland	CD8+ T	Aebp2	1.11918e-183	0.883944	0.534	0.279	4.16325e-179
Adrenal gland	CD8+ T	Myl12b	2.58179e-224	0.880849	0.861	0.671	9.604e-220
Adrenal gland	CD8+ T	Nsa2	2.17627e-221	0.878697	0.8	0.608	8.0955e-217
Adrenal gland	CD8+ T	Cd7	0	0.87866	0.281	0.02	0
Adrenal gland	CD8+ T	Dnajc15	5.23091e-169	0.87781	0.607	0.387	1.94584e-164
Adrenal gland	CD8+ T	Arpc3	7.33027e-260	0.876032	0.916	0.702	2.72679e-255
Adrenal gland	CD8+ T	Sfpq	4.56051e-168	0.872441	0.741	0.588	1.69647e-163
Adrenal gland	CD8+ T	Rpl24	0	0.871723	0.994	0.844	0
Adrenal gland	CD8+ T	Fgl2	1.57354e-172	0.869772	0.392	0.147	5.8534e-168
Adrenal gland	CD8+ T	Prex1	5.79603e-281	0.867584	0.461	0.154	2.15607e-276
Adrenal gland	CD8+ T	Rps25	0	0.862318	0.992	0.82	0
Adrenal gland	CD8+ T	Nfatc1	3.14675e-281	0.86029	0.414	0.128	1.17056e-276
Adrenal gland	CD8+ T	Snrpf	3.09354e-200	0.856436	0.757	0.571	1.15077e-195
Adrenal gland	CD8+ T	Eef2	1.48267e-290	0.85478	0.959	0.775	5.51539e-286
Adrenal gland	CD8+ T	Adgre5	5.67609e-282	0.854363	0.534	0.19	2.11145e-277
Adrenal gland	CD8+ T	Rpl35a	0	0.852195	0.998	0.855	0
Adrenal gland	CD8+ T	Stat3	1.44278e-73	0.849605	0.614	0.506	5.36699e-69
Adrenal gland	CD8+ T	Klk8	0	0.849125	0.404	0.058	0
Adrenal gland	CD8+ T	Cd160	0	0.846481	0.268	0.01	0
Adrenal gland	CD8+ T	Tpm4	3.61034e-162	0.84621	0.746	0.51	1.34301e-157
Adrenal gland	CD8+ T	Cfl1	8.78221e-276	0.846023	0.963	0.785	3.2669e-271
Adrenal gland	CD8+ T	Themis	0	0.845566	0.316	0.018	0
Adrenal gland	CD8+ T	Srsf5	2.26486e-251	0.844203	0.931	0.821	8.42506e-247
Adrenal gland	CD8+ T	Rps27rt	1.39004e-188	0.84041	0.591	0.329	5.1708e-184
Adrenal gland	CD8+ T	Cd37	0	0.840224	0.519	0.108	0
Adrenal gland	CD8+ T	Vasp	1.05676e-231	0.839829	0.587	0.275	3.93103e-227
Adrenal gland	CD8+ T	Pde7a	1.87624e-240	0.835805	0.446	0.163	6.97943e-236
Adrenal gland	CD8+ T	Mxi1	2.31425e-66	0.835119	0.313	0.182	8.60877e-62
Adrenal gland	CD8+ T	Stk10	0	0.835042	0.441	0.125	0
Adrenal gland	CD8+ T	Arpc1b	2.29997e-253	0.83418	0.842	0.481	8.55565e-249
Adrenal gland	CD8+ T	Hnrnpf	1.94021e-225	0.832123	0.855	0.669	7.21737e-221
Adrenal gland	CD8+ T	Eef1a1	0	0.830673	0.999	0.896	0
Adrenal gland	CD8+ T	Cxcr3	0	0.830241	0.322	0.026	0
Adrenal gland	CD8+ T	Btf3	2.88587e-292	0.82895	0.949	0.772	1.07352e-287
Adrenal gland	CD8+ T	Hnrnpa0	2.96337e-191	0.828527	0.747	0.529	1.10234e-186
Adrenal gland	CD8+ T	Rpl26	0	0.827313	0.995	0.844	0
Adrenal gland	CD8+ T	Cyth4	0	0.826948	0.442	0.103	0
Adrenal gland	CD8+ T	Nfkb1	2.2325e-87	0.826203	0.51	0.36	8.30467e-83
Adrenal gland	CD8+ T	Chd2	2.29541e-136	0.826057	0.64	0.431	8.53871e-132
Adrenal gland	CD8+ T	Mkrn1	7.39354e-152	0.825862	0.566	0.349	2.75032e-147
Adrenal gland	CD8+ T	Bhlhe40	3.94415e-171	0.824038	0.709	0.433	1.46718e-166
Adrenal gland	CD8+ T	Coq10b	4.21169e-129	0.82394	0.649	0.456	1.5667e-124
Adrenal gland	CD8+ T	S100a6	0	0.818215	0.839	0.353	0
Adrenal gland	CD8+ T	Ankrd11	4.34336e-128	0.816862	0.734	0.591	1.61569e-123
Adrenal gland	CD8+ T	S1pr4	0	0.816424	0.309	0.047	0
Adrenal gland	CD8+ T	Arpc2	1.1147e-218	0.813307	0.886	0.717	4.14656e-214
Adrenal gland	CD8+ T	Il4ra	3.34652e-264	0.813152	0.426	0.137	1.24487e-259
Adrenal gland	CD8+ T	Cd48	0	0.811807	0.404	0.081	0
Adrenal gland	CD8+ T	Tomm20	1.41846e-216	0.810177	0.829	0.624	5.27654e-212
Adrenal gland	CD8+ T	Eif3e	6.68057e-185	0.809271	0.761	0.597	2.4851e-180
Adrenal gland	CD8+ T	Atp1b3	5.21261e-157	0.804259	0.668	0.446	1.93904e-152
Adrenal gland	CD8+ T	Peli1	1.90138e-135	0.801517	0.581	0.371	7.07294e-131
Adrenal gland	CD8+ T	Eif1	0	0.800319	0.997	0.886	0
Adrenal gland	CD8+ T	Lmnb1	9.81554e-179	0.791108	0.388	0.151	3.65128e-174
Adrenal gland	CD8+ T	Bzw1	4.63729e-188	0.79101	0.728	0.5	1.72503e-183
Adrenal gland	CD8+ T	Cnbp	1.00832e-208	0.790799	0.872	0.706	3.75087e-204
Adrenal gland	CD8+ T	Myh9	9.97271e-163	0.789078	0.72	0.466	3.70975e-158
Adrenal gland	CD8+ T	Gna15	0	0.788289	0.285	0.027	0
Adrenal gland	CD8+ T	Klf13	5.59568e-140	0.787768	0.671	0.451	2.08154e-135
Adrenal gland	CD8+ T	Ssh2	4.40261e-171	0.785605	0.603	0.321	1.63773e-166
Adrenal gland	CD8+ T	Tgfb1	1.32818e-159	0.78331	0.472	0.207	4.94068e-155
Adrenal gland	CD8+ T	Sh2d1a	0	0.780227	0.291	0.024	0
Adrenal gland	CD8+ T	Ikzf1	0	0.778597	0.393	0.07	0
Adrenal gland	CD8+ T	Zbtb1	1.61149e-182	0.773244	0.37	0.141	5.9946e-178
Adrenal gland	CD8+ T	H3f3b	1.18775e-287	0.771952	0.999	0.891	4.41831e-283
Adrenal gland	CD8+ T	Bin2	0	0.770685	0.384	0.077	0
Adrenal gland	CD8+ T	Pmepa1	1.42668e-66	0.769297	0.529	0.38	5.30711e-62
Adrenal gland	CD8+ T	Cdk2ap2	2.5693e-152	0.767966	0.647	0.415	9.55752e-148
Adrenal gland	CD8+ T	Plaat3	5.32579e-174	0.766899	0.514	0.249	1.98114e-169
Adrenal gland	CD8+ T	Adam19	3.14776e-237	0.76631	0.292	0.077	1.17094e-232
Adrenal gland	CD8+ T	Gm33104	0	0.764228	0.279	0.017	0
Adrenal gland	CD8+ T	Snrpe	6.53226e-168	0.764032	0.733	0.542	2.42994e-163
Adrenal gland	CD8+ T	Riok1	4.23684e-113	0.762978	0.433	0.243	1.57606e-108
Adrenal gland	CD8+ T	Eef1g	4.8131e-172	0.759396	0.855	0.717	1.79042e-167
Adrenal gland	CD8+ T	Ablim1	4.33111e-178	0.758121	0.613	0.315	1.61113e-173
Adrenal gland	CD8+ T	B4galt1	1.30136e-141	0.757716	0.447	0.225	4.84095e-137
Adrenal gland	CD8+ T	Ptp4a2	4.54328e-139	0.74981	0.749	0.581	1.69005e-134
Adrenal gland	CD8+ T	Psme1	1.74991e-163	0.747036	0.771	0.574	6.5095e-159
Adrenal gland	CD8+ T	Eef1d	8.26812e-183	0.746967	0.821	0.649	3.07566e-178
Adrenal gland	CD8+ T	St8sia4	8.75293e-168	0.746068	0.377	0.142	3.256e-163
Adrenal gland	CD8+ T	Rpl28	1.50466e-250	0.745476	0.99	0.839	5.5972e-246
Adrenal gland	CD8+ T	Iqgap1	3.20009e-151	0.745203	0.76	0.547	1.1904e-146
Adrenal gland	CD8+ T	Zdhhc18	2.62768e-200	0.744617	0.428	0.167	9.7747e-196
Adrenal gland	CD8+ T	Tacc1	1.26866e-108	0.742941	0.624	0.45	4.71929e-104
Adrenal gland	CD8+ T	Lcp2	0	0.741614	0.366	0.077	0
Adrenal gland	CD8+ T	Sp100	4.96447e-213	0.740029	0.47	0.177	1.84673e-208
Adrenal gland	CD8+ T	Smarca5	6.14781e-102	0.739196	0.636	0.509	2.28693e-97
Adrenal gland	CD8+ T	Mbd2	2.89787e-105	0.738167	0.587	0.421	1.07798e-100
Adrenal gland	CD8+ T	Spata13	5.68662e-195	0.736772	0.413	0.162	2.11537e-190
Adrenal gland	CD8+ T	Kbtbd11	3.92057e-162	0.736209	0.351	0.136	1.45841e-157
Adrenal gland	CD8+ T	Ifi27l2a	1.25382e-180	0.735296	0.509	0.212	4.6641e-176
Adrenal gland	CD8+ T	Ubash3a	0	0.734462	0.283	0.014	0
Adrenal gland	CD8+ T	AI662270	0	0.72968	0.39	0.079	0
Adrenal gland	CD8+ T	Lax1	0	0.725993	0.272	0.025	0
Adrenal gland	CD8+ T	Cks2	2.20779e-218	0.725189	0.349	0.109	8.21276e-214
Adrenal gland	CD8+ T	Hnrnpab	1.39437e-120	0.724915	0.681	0.529	5.18693e-116
Adrenal gland	CD8+ T	Epb41	6.72417e-84	0.724759	0.471	0.309	2.50132e-79
Adrenal gland	CD8+ T	Arhgap30	0	0.724151	0.358	0.08	0
Adrenal gland	CD8+ T	Cyba	3.76284e-257	0.722402	0.848	0.428	1.39974e-252
Adrenal gland	CD8+ T	Lef1	0	0.721614	0.327	0.067	0
Adrenal gland	CD8+ T	Actr3	6.57107e-157	0.721393	0.745	0.556	2.44437e-152
Adrenal gland	CD8+ T	Hnrnpa1	4.93752e-135	0.72119	0.748	0.624	1.83671e-130
Adrenal gland	CD8+ T	Adora2a	0	0.720639	0.312	0.042	0
Adrenal gland	CD8+ T	Ikzf3	0	0.718925	0.33	0.048	0
Adrenal gland	CD8+ T	Llph	1.55308e-115	0.717355	0.579	0.405	5.7773e-111
Adrenal gland	CD8+ T	Pim1	3.77289e-83	0.714699	0.565	0.376	1.40348e-78
Adrenal gland	CD8+ T	Skil	1.68199e-105	0.712335	0.644	0.455	6.25682e-101
Adrenal gland	CD8+ T	AU020206	0	0.708247	0.353	0.086	0
Adrenal gland	CD8+ T	Tmem123	2.27407e-118	0.706761	0.481	0.274	8.45933e-114
Adrenal gland	CD8+ T	Rrad	2.98547e-83	0.705187	0.267	0.115	1.11056e-78
Adrenal gland	CD8+ T	G3bp1	1.08534e-115	0.703562	0.641	0.5	4.03735e-111
Adrenal gland	CD8+ T	Cript	3.67876e-113	0.702129	0.577	0.403	1.36846e-108
Adrenal gland	CD8+ T	Set	1.55374e-92	0.700273	0.68	0.579	5.77974e-88
Adrenal gland	CD8+ T	Rpa2	1.23555e-142	0.6994	0.269	0.094	4.59613e-138
Adrenal gland	CD8+ T	Ss18	6.99809e-126	0.699339	0.433	0.228	2.60322e-121
Adrenal gland	CD8+ T	Lpxn	0	0.698616	0.335	0.054	0
Adrenal gland	CD8+ T	Taf10	5.86443e-126	0.697161	0.612	0.413	2.18151e-121
Adrenal gland	CD8+ T	Rhog	1.5926e-190	0.696303	0.479	0.202	5.92431e-186
Adrenal gland	CD8+ T	Pik3r5	0	0.695741	0.294	0.035	0
Adrenal gland	CD8+ T	H2-T22	3.00661e-137	0.695507	0.492	0.263	1.11843e-132
Adrenal gland	CD8+ T	Slc16a6	2.21964e-202	0.695446	0.339	0.11	8.25682e-198
Adrenal gland	CD8+ T	Rasal3	0	0.694339	0.314	0.037	0
Adrenal gland	CD8+ T	Bend4	0	0.693664	0.255	0.03	0
Adrenal gland	CD8+ T	Rpl22l1	4.54305e-184	0.692528	0.929	0.771	1.68997e-179
Adrenal gland	CD8+ T	Akna	1.87904e-250	0.690153	0.327	0.089	6.98983e-246
Adrenal gland	CD8+ T	Msn	1.31607e-215	0.684591	0.793	0.393	4.89565e-211
Adrenal gland	CD8+ T	Actb	1.29546e-198	0.683922	0.999	0.876	4.81898e-194
Adrenal gland	CD8+ T	Ezr	3.05747e-159	0.68349	0.644	0.365	1.13735e-154
Adrenal gland	CD8+ T	Rps17	4.29928e-183	0.682969	0.962	0.794	1.59929e-178
Adrenal gland	CD8+ T	Cct6a	7.01906e-33	0.682122	0.537	0.505	2.61102e-28
Adrenal gland	CD8+ T	Bzw2	6.38377e-100	0.681429	0.408	0.228	2.3747e-95
Adrenal gland	CD8+ T	Syf2	1.58104e-127	0.680812	0.689	0.515	5.8813e-123
Adrenal gland	CD8+ T	Ythdc1	3.72812e-80	0.680702	0.639	0.537	1.38682e-75
Adrenal gland	CD8+ T	Cdv3	1.67311e-93	0.679881	0.525	0.362	6.22379e-89
Adrenal gland	CD8+ T	Apbb1ip	2.79862e-278	0.679753	0.39	0.109	1.04106e-273
Adrenal gland	CD8+ T	Wipf1	3.35375e-173	0.679718	0.437	0.184	1.24756e-168
Adrenal gland	CD8+ T	Rpl31	2.84478e-186	0.676039	0.922	0.767	1.05823e-181
Adrenal gland	CD8+ T	Nfkbid	3.23956e-129	0.675253	0.258	0.089	1.20508e-124
Adrenal gland	CD8+ T	Inpp5d	6.23284e-254	0.674539	0.397	0.12	2.31855e-249
Adrenal gland	CD8+ T	Ppp1r18	3.87972e-193	0.674157	0.46	0.184	1.44322e-188
Adrenal gland	CD8+ T	Irf7	3.60647e-66	0.673538	0.291	0.147	1.34157e-61
Adrenal gland	CD8+ T	Me2	9.70491e-158	0.669052	0.372	0.154	3.61013e-153
Adrenal gland	CD8+ T	4932438A13Rik	7.65101e-63	0.666598	0.572	0.468	2.8461e-58
Adrenal gland	CD8+ T	Kdm6b	1.10953e-74	0.657127	0.592	0.464	4.12732e-70
Adrenal gland	CD8+ T	Larp7	7.83191e-75	0.656981	0.405	0.256	2.91339e-70
Adrenal gland	CD8+ T	Ppp1r16b	1.48465e-197	0.655095	0.452	0.172	5.52276e-193
Adrenal gland	CD8+ T	Ppp1cc	5.1543e-115	0.653455	0.608	0.41	1.91735e-110
Adrenal gland	CD8+ T	Prrc2c	3.65506e-115	0.653024	0.811	0.719	1.35965e-110
Adrenal gland	CD8+ T	Rassf5	4.54467e-259	0.653001	0.325	0.086	1.69057e-254
Adrenal gland	CD8+ T	Sh3kbp1	2.27649e-157	0.652959	0.489	0.229	8.46831e-153
Adrenal gland	CD8+ T	Cdk11b	7.78018e-59	0.652371	0.527	0.417	2.89415e-54
Adrenal gland	CD8+ T	Slbp	2.38076e-102	0.652287	0.503	0.313	8.8562e-98
Adrenal gland	CD8+ T	Ptk2b	9.47895e-160	0.65161	0.412	0.177	3.52607e-155
Adrenal gland	CD8+ T	Atad2	8.49508e-148	0.651371	0.309	0.114	3.16009e-143
Adrenal gland	CD8+ T	Snx18	1.67368e-107	0.650877	0.398	0.204	6.22592e-103
Adrenal gland	CD8+ T	Ldha	6.91236e-107	0.650689	0.713	0.524	2.57133e-102
Adrenal gland	CD8+ T	Lfng	0	0.650632	0.309	0.067	0
Adrenal gland	CD8+ T	Esyt1	7.48483e-144	0.649829	0.412	0.187	2.78428e-139
Adrenal gland	CD8+ T	Mcm6	5.66074e-190	0.646364	0.291	0.089	2.10574e-185
Adrenal gland	CD8+ T	Klf3	3.44274e-61	0.644828	0.436	0.294	1.28066e-56
Adrenal gland	CD8+ T	Srsf3	8.10547e-117	0.64439	0.838	0.742	3.01516e-112
Adrenal gland	CD8+ T	Jakmip1	1.22233e-137	0.640776	0.339	0.139	4.54694e-133
Adrenal gland	CD8+ T	Rpl36al	4.28726e-191	0.640487	0.926	0.751	1.59482e-186
Adrenal gland	CD8+ T	Hopx	1.17083e-225	0.638245	0.295	0.081	4.35538e-221
Adrenal gland	CD8+ T	Gimap8	6.67427e-303	0.637617	0.334	0.078	2.48276e-298
Adrenal gland	CD8+ T	Baz1a	1.1602e-165	0.637164	0.361	0.133	4.31583e-161
Adrenal gland	CD8+ T	Tiprl	6.0635e-40	0.636936	0.435	0.353	2.25556e-35
Adrenal gland	CD8+ T	Trp53inp1	1.18671e-52	0.636885	0.363	0.24	4.41446e-48
Adrenal gland	CD8+ T	H2afz	2.23336e-106	0.634892	0.856	0.753	8.30787e-102
Adrenal gland	CD8+ T	Eif3h	7.53987e-141	0.634285	0.801	0.659	2.80475e-136
Adrenal gland	CD8+ T	Ccdc88c	1.16373e-137	0.634223	0.34	0.139	4.32896e-133
Adrenal gland	CD8+ T	Lsm8	1.64625e-59	0.632596	0.403	0.279	6.12387e-55
Adrenal gland	CD8+ T	Srsf2	1.51323e-126	0.632482	0.777	0.643	5.62905e-122
Adrenal gland	CD8+ T	Tapbpl	1.84965e-78	0.631019	0.336	0.183	6.8805e-74
Adrenal gland	CD8+ T	Rhof	9.77452e-256	0.630862	0.281	0.068	3.63602e-251
Adrenal gland	CD8+ T	Arhgap9	0	0.627531	0.295	0.046	0
Adrenal gland	CD8+ T	Anxa6	8.77759e-62	0.627276	0.502	0.388	3.26518e-57
Adrenal gland	CD8+ T	Rsbn1l	1.68128e-81	0.626847	0.528	0.375	6.25418e-77
Adrenal gland	CD8+ T	Actg1	2.38317e-162	0.626521	0.992	0.836	8.86516e-158
Adrenal gland	CD8+ T	Slfn2	8.33871e-235	0.625858	0.532	0.193	3.10192e-230
Adrenal gland	CD8+ T	Cwc25	1.29106e-70	0.624296	0.418	0.269	4.80263e-66
Adrenal gland	CD8+ T	Cnot6l	1.87761e-63	0.623639	0.508	0.394	6.98452e-59
Adrenal gland	CD8+ T	Snhg15	2.02759e-58	0.623155	0.276	0.151	7.54242e-54
Adrenal gland	CD8+ T	Psme2	2.30758e-89	0.622399	0.618	0.488	8.58398e-85
Adrenal gland	CD8+ T	Pgm2l1	8.8551e-132	0.622263	0.289	0.109	3.29401e-127
Adrenal gland	CD8+ T	Polr2a	3.78555e-69	0.621888	0.544	0.423	1.40819e-64
Adrenal gland	CD8+ T	Def6	0	0.621848	0.276	0.046	0
Adrenal gland	CD8+ T	Ppia	1.17663e-197	0.621409	0.996	0.849	4.37694e-193
Adrenal gland	CD8+ T	Arpc5	4.44525e-96	0.620842	0.68	0.547	1.65359e-91
Adrenal gland	CD8+ T	Ifnar1	2.05105e-92	0.618697	0.374	0.199	7.6297e-88
Adrenal gland	CD8+ T	Map3k1	1.05931e-88	0.618307	0.4	0.226	3.94054e-84
Adrenal gland	CD8+ T	Emd	1.93069e-55	0.616038	0.463	0.346	7.18199e-51
Adrenal gland	CD8+ T	Klhl6	7.17004e-220	0.614878	0.273	0.07	2.66718e-215
Adrenal gland	CD8+ T	Tfip11	1.43963e-118	0.614011	0.293	0.119	5.35529e-114
Adrenal gland	CD8+ T	Carnmt1	8.04248e-67	0.611574	0.32	0.182	2.99172e-62
Adrenal gland	CD8+ T	Gm11808	1.42033e-99	0.609642	0.448	0.261	5.28348e-95
Adrenal gland	CD8+ T	Acap1	0	0.608135	0.278	0.035	0
Adrenal gland	CD8+ T	Fmnl1	8.61552e-214	0.607668	0.33	0.098	3.20489e-209
Adrenal gland	CD8+ T	Emp3	5.28835e-151	0.606239	0.612	0.295	1.96721e-146
Adrenal gland	CD8+ T	Rnf19b	7.33397e-92	0.606062	0.414	0.228	2.72816e-87
Adrenal gland	CD8+ T	Traf3ip3	0	0.605664	0.265	0.033	0
Adrenal gland	CD8+ T	Ube2d3	1.5702e-136	0.605397	0.842	0.735	5.84097e-132
Adrenal gland	CD8+ T	Cdk6	3.75159e-111	0.605228	0.253	0.096	1.39555e-106
Adrenal gland	CD8+ T	Slamf7	0	0.604494	0.29	0.051	0
Adrenal gland	CD8+ T	Tcp11l2	1.10554e-65	0.603144	0.379	0.236	4.11249e-61
Adrenal gland	CD8+ T	Tpr	2.62122e-75	0.602997	0.696	0.621	9.75066e-71
Adrenal gland	CD8+ T	Med10	9.03856e-60	0.601553	0.431	0.303	3.36225e-55
Adrenal gland	CD8+ T	Arhgef1	7.12491e-100	0.600238	0.478	0.285	2.65039e-95
Adrenal gland	CD8+ T	Ankrd44	1.7406e-110	0.60014	0.448	0.24	6.47486e-106
Adrenal gland	CD8+ T	Eif5a	1.13625e-80	0.599035	0.81	0.708	4.22674e-76
Adrenal gland	CD8+ T	Foxo1	3.10214e-42	0.597083	0.395	0.283	1.15397e-37
Adrenal gland	CD8+ T	Gxylt1	2.47074e-40	0.596967	0.27	0.17	9.19091e-36
Adrenal gland	CD8+ T	Diaph1	2.21738e-72	0.595547	0.5	0.356	8.24842e-68
Adrenal gland	CD8+ T	Traf4	2.56733e-261	0.595216	0.287	0.07	9.55021e-257
Adrenal gland	CD8+ T	Ttc39b	7.62308e-80	0.593927	0.36	0.203	2.83571e-75
Adrenal gland	CD8+ T	Ptbp1	6.33189e-77	0.593846	0.556	0.425	2.3554e-72
Adrenal gland	CD8+ T	Ppig	4.16329e-52	0.590245	0.617	0.56	1.5487e-47
Adrenal gland	CD8+ T	Smchd1	1.06176e-58	0.588405	0.517	0.41	3.94964e-54
Adrenal gland	CD8+ T	Clint1	5.13547e-66	0.585616	0.494	0.368	1.91034e-61
Adrenal gland	CD8+ T	Prkcq	2.74302e-287	0.583778	0.28	0.061	1.02038e-282
Adrenal gland	CD8+ T	Rel	6.81583e-48	0.583071	0.396	0.272	2.53542e-43
Adrenal gland	CD8+ T	Dek	1.12822e-86	0.583042	0.623	0.477	4.19685e-82
Adrenal gland	CD8+ T	Mapkapk3	1.69531e-197	0.582259	0.298	0.089	6.30637e-193
Adrenal gland	CD8+ T	Dnaja1	3.82623e-132	0.58211	0.92	0.781	1.42332e-127
Adrenal gland	CD8+ T	Jmy	4.6091e-52	0.582109	0.353	0.233	1.71454e-47
Adrenal gland	CD8+ T	Got1	2.29191e-32	0.581709	0.393	0.307	8.52566e-28
Adrenal gland	CD8+ T	Dusp10	4.70492e-66	0.581625	0.256	0.127	1.75018e-61
Adrenal gland	CD8+ T	Ahnak	4.64484e-124	0.580847	0.733	0.425	1.72783e-119
Adrenal gland	CD8+ T	Jak2	8.46643e-72	0.580758	0.354	0.201	3.14943e-67
Adrenal gland	CD8+ T	Kpna1	4.42156e-75	0.579946	0.429	0.274	1.64478e-70
Adrenal gland	CD8+ T	Capza1	4.52589e-96	0.578498	0.524	0.341	1.68358e-91
Adrenal gland	CD8+ T	Cebpz	2.25236e-61	0.577767	0.508	0.402	8.37854e-57
Adrenal gland	CD8+ T	Prkar1a	4.27582e-98	0.577413	0.799	0.689	1.59056e-93
Adrenal gland	CD8+ T	Sik1	5.76421e-94	0.577037	0.416	0.225	2.14423e-89
Adrenal gland	CD8+ T	Ran	3.08105e-77	0.57609	0.708	0.597	1.14612e-72
Adrenal gland	CD8+ T	D8Ertd738e	5.32716e-101	0.576008	0.796	0.662	1.98165e-96
Adrenal gland	CD8+ T	Taf1d	2.44499e-68	0.575866	0.575	0.454	9.09513e-64
Adrenal gland	CD8+ T	Gpsm3	8.62653e-175	0.57513	0.391	0.146	3.20898e-170
Adrenal gland	CD8+ T	Dok2	0	0.574222	0.254	0.037	0
Adrenal gland	CD8+ T	Sun2	5.98148e-106	0.573494	0.344	0.162	2.22505e-101
Adrenal gland	CD8+ T	Wdr43	3.53883e-40	0.572305	0.396	0.31	1.31641e-35
Adrenal gland	CD8+ T	Sp110	2.85189e-207	0.57225	0.325	0.097	1.06087e-202
Adrenal gland	CD8+ T	mt-Nd1	2.23244e-167	0.5721	0.989	0.817	8.30445e-163
Adrenal gland	CD8+ T	Tatdn2	3.3654e-150	0.571888	0.287	0.1	1.25189e-145
Adrenal gland	CD8+ T	Map1lc3b	4.07161e-122	0.570777	0.864	0.696	1.5146e-117
Adrenal gland	CD8+ T	Bola2	4.33475e-73	0.569786	0.537	0.412	1.61248e-68
Adrenal gland	CD8+ T	Ubald1	6.41753e-51	0.569664	0.348	0.229	2.38726e-46
Adrenal gland	CD8+ T	Pole4	2.79558e-89	0.567181	0.409	0.235	1.03993e-84
Adrenal gland	CD8+ T	Naca	1.91469e-152	0.566311	0.951	0.809	7.12245e-148
Adrenal gland	CD8+ T	Xist	1.15323e-72	0.564597	0.61	0.392	4.28991e-68
Adrenal gland	CD8+ T	Mif	7.90325e-78	0.564129	0.696	0.561	2.93993e-73
Adrenal gland	CD8+ T	Psmb1	1.59212e-112	0.563717	0.778	0.66	5.92254e-108
Adrenal gland	CD8+ T	Magoh	1.40916e-82	0.563277	0.607	0.48	5.24195e-78
Adrenal gland	CD8+ T	Dnaja2	3.46767e-57	0.563226	0.574	0.503	1.28994e-52
Adrenal gland	CD8+ T	Nasp	2.91944e-75	0.562912	0.447	0.287	1.086e-70
Adrenal gland	CD8+ T	Kdm7a	3.38085e-43	0.562464	0.402	0.296	1.25764e-38
Adrenal gland	CD8+ T	Dock8	2.77795e-177	0.561436	0.325	0.108	1.03337e-172
Adrenal gland	CD8+ T	Il18r1	0	0.561218	0.264	0.041	0
Adrenal gland	CD8+ T	Hcls1	1.01133e-222	0.55912	0.402	0.128	3.76206e-218
Adrenal gland	CD8+ T	Nrip1	8.20581e-33	0.559071	0.455	0.377	3.05248e-28
Adrenal gland	CD8+ T	Crlf3	1.46323e-96	0.558551	0.363	0.181	5.44306e-92
Adrenal gland	CD8+ T	Ptpn1	2.04704e-54	0.558122	0.562	0.458	7.61479e-50
Adrenal gland	CD8+ T	Capzb	2.59305e-88	0.556229	0.686	0.562	9.64588e-84
Adrenal gland	CD8+ T	Pstpip1	5.43466e-257	0.552691	0.254	0.055	2.02164e-252
[truncated: 89,080 more rows]
