# Supplementary material for: A single-cell transcriptomic landscape characterizes the endocrine system aging in the mouse
Source: Protein Cell. 2025 Sep 1;17(1):27–45. doi: 10.1093/procel/pwaf074 (PMC12888919; doi:10.1093/procel/pwaf074)
Supplement: pwaf074_Supplementary_Tables_S3 [file pwaf074_supplementary_tables_s3.xlsx]

## Sheet: Summary
Table S3. Differentially expressed genes for each cell type of endocrine tissue during aging, related to Figure 2
The SHEET "DEGs" shows differentially expressed genes between young and aged group across different cell types of pancreas islet, hypothalamus, thyroid gland, pitutary gland, adrenal gland and pineal gland.

## Sheet: DEGs
Differentially expressed genes for each cell type of endocrine tissue during aging
Tissue	Cell type	Gene	avg_log2FC	pct.1	pct.2	p_val_adj
Adrenal gland	B	Igha	3.07682	0.189	0.013	4.18902e-21
Adrenal gland	B	Jchain	3.06499	0.103	0.007	1.65688e-09
Adrenal gland	B	S100a6	1.77387	0.316	0.086	2.31047e-17
Adrenal gland	B	S100a9	1.52892	0.263	0.007	1.11641e-36
Adrenal gland	B	Lmna	1.45666	0.518	0.168	6.72684e-30
Adrenal gland	B	Ccl5	1.44912	0.195	0.034	2.83817e-13
Adrenal gland	B	Jund	1.35915	0.963	0.676	1.53779e-65
Adrenal gland	B	Odc1	1.19242	0.747	0.439	5.4224e-23
Adrenal gland	B	S100a8	1.12153	0.182	0.004	4.90158e-24
Adrenal gland	B	Hbb-bs	1.10572	0.413	0.11	1.6235e-23
Adrenal gland	B	Crip1	1.09154	0.742	0.633	0.0130417
Adrenal gland	B	Ahnak	1.0793	0.5	0.211	4.55639e-18
Adrenal gland	B	Vim	1.07061	0.726	0.435	4.47263e-17
Adrenal gland	B	Hba-a1	1.05851	0.208	0.055	1.63885e-09
Adrenal gland	B	Klf3	1.00747	0.45	0.172	2.31399e-17
Adrenal gland	B	Hba-a2	0.980373	0.161	0.04	4.62076e-07
Adrenal gland	B	Hnrnpa0	0.954894	0.737	0.263	1.81451e-36
Adrenal gland	B	Mcl1	0.9475	0.766	0.34	5.92734e-33
Adrenal gland	B	Pmepa1	0.918528	0.355	0.088	5.79534e-22
Adrenal gland	B	Herpud1	0.901496	0.592	0.263	5.58382e-17
Adrenal gland	B	Pim1	0.891234	0.645	0.277	6.12757e-23
Adrenal gland	B	Cd44	0.888678	0.392	0.112	2.7432e-21
Adrenal gland	B	Sfn	0.868442	0.442	0.145	1.8035e-19
Adrenal gland	B	Klf2	0.858773	0.832	0.578	1.04816e-17
Adrenal gland	B	Fgl2	0.853401	0.195	0.027	2.77907e-16
Adrenal gland	B	Myadm	0.843916	0.339	0.066	6.68778e-26
Adrenal gland	B	Rgcc	0.839857	0.332	0.133	3.22517e-09
Adrenal gland	B	Xbp1	0.805858	0.339	0.109	2.99552e-14
Adrenal gland	B	Tagln2	0.776526	0.642	0.366	1.9119e-12
Adrenal gland	B	Cebpb	0.751895	0.626	0.244	3.58587e-23
Adrenal gland	B	Adgre5	0.727642	0.642	0.317	1.26018e-16
Adrenal gland	B	Ybx1	0.712099	0.787	0.416	6.73833e-21
Adrenal gland	B	Ppp1r14b	0.705904	0.442	0.126	4.1996e-23
Adrenal gland	B	Hbb-bt	0.70495	0.121	0.033	0.000940683
Adrenal gland	B	Ckap4	0.701592	0.316	0.067	4.39439e-21
Adrenal gland	B	Glipr1	0.700529	0.161	0.034	1.32898e-08
Adrenal gland	B	Ccnd2	0.69369	0.382	0.164	4.01056e-10
Adrenal gland	B	Cdv3	0.692598	0.558	0.205	1.73682e-20
Adrenal gland	B	Dusp2	0.687579	0.653	0.354	2.77426e-12
Adrenal gland	B	Arf6	0.685847	0.558	0.245	6.69825e-16
Adrenal gland	B	S100a4	0.684365	0.147	0.026	3.60803e-09
Adrenal gland	B	Ezr	0.6791	0.821	0.63	1.77005e-09
Adrenal gland	B	Zbtb20	0.671089	0.416	0.209	3.25295e-06
Adrenal gland	B	Cacna1s	0.661662	0.174	0.019	4.22366e-16
Adrenal gland	B	Txndc5	0.647115	0.284	0.099	6.55106e-09
Adrenal gland	B	Gm43305	0.637522	0.313	0.098	1.46744e-13
Adrenal gland	B	Gnas	0.634144	0.9	0.607	1.22408e-16
Adrenal gland	B	Tuba1c	0.629292	0.405	0.145	2.41281e-14
Adrenal gland	B	Stk24	0.628519	0.539	0.205	6.84241e-18
Adrenal gland	B	Tent5c	0.627834	0.189	0.027	2.37466e-15
Adrenal gland	B	Fcer1g	0.626648	0.139	0.047	0.00518889
Adrenal gland	B	Actg1	0.624624	0.958	0.881	4.3975e-13
Adrenal gland	B	Id2	0.623798	0.379	0.182	2.01468e-07
Adrenal gland	B	Klf13	0.606909	0.461	0.182	3.11936e-14
Adrenal gland	B	Cpm	0.604894	0.271	0.121	2.34318e-05
Adrenal gland	B	Taf10	0.603844	0.545	0.181	1.99475e-21
Adrenal gland	B	Lgals3	0.601932	0.282	0.09	7.91846e-11
Adrenal gland	B	Bhlhe40	0.601449	0.245	0.09	1.12247e-06
Adrenal gland	B	Rab21	0.60082	0.421	0.125	1.50891e-19
Adrenal gland	B	Ago2	0.589462	0.468	0.194	3.33905e-13
Adrenal gland	B	Dusp5	0.578467	0.484	0.227	1.41024e-10
Adrenal gland	B	S100a11	0.56516	0.703	0.479	5.83825e-06
Adrenal gland	B	Clic4	0.559078	0.397	0.121	3.02257e-17
Adrenal gland	B	Ddit3	0.558594	0.318	0.103	8.44614e-12
Adrenal gland	B	Mknk2	0.555679	0.497	0.225	6.43578e-11
Adrenal gland	B	Otulin	0.554683	0.379	0.125	1.77939e-14
Adrenal gland	B	Ppp2ca	0.544399	0.434	0.159	3.14162e-14
Adrenal gland	B	Ppp4r2	0.535705	0.3	0.077	2.97006e-15
Adrenal gland	B	Traf1	0.534905	0.337	0.112	1.27209e-12
Adrenal gland	B	Stk38	0.534052	0.392	0.182	5.9005e-07
Adrenal gland	B	H2-Q7	0.52912	0.713	0.489	1.83697e-05
Adrenal gland	B	Rara	0.528256	0.268	0.065	6.74609e-15
Adrenal gland	B	Cdkn1a	0.526748	0.297	0.102	4.89197e-10
Adrenal gland	B	H2-Q4	0.526643	0.613	0.297	6.46229e-12
Adrenal gland	B	Snx20	0.520438	0.405	0.154	2.7915e-12
Adrenal gland	B	Serinc3	0.517378	0.889	0.666	2.47662e-08
Adrenal gland	B	Hnrnpd	0.512355	0.508	0.209	9.05485e-14
Adrenal gland	B	Tle5	0.504632	0.558	0.257	6.77341e-12
Adrenal gland	B	Tnrc6c	0.503862	0.339	0.119	2.24018e-11
Adrenal gland	B	Zbtb7a	0.498608	0.403	0.168	6.04731e-10
Adrenal gland	B	Neat1	0.498569	0.6	0.333	1.98915e-08
Adrenal gland	B	4930523C07Rik	0.497886	0.65	0.429	6.52842e-06
Adrenal gland	B	Slc38a2	0.494662	0.621	0.367	2.42505e-06
Adrenal gland	B	Kcnn4	0.49082	0.221	0.03	8.59006e-19
Adrenal gland	B	Trim7	0.488262	0.284	0.113	6.42596e-07
Adrenal gland	B	Spib	0.483218	0.329	0.143	1.04632e-06
Adrenal gland	B	Ythdc1	0.482373	0.5	0.205	9.24626e-13
Adrenal gland	B	Ywhaz	0.482253	0.829	0.595	2.35893e-07
Adrenal gland	B	Midn	0.481848	0.208	0.047	1.57959e-11
Adrenal gland	B	Stat3	0.47904	0.4	0.195	6.17236e-06
Adrenal gland	B	Ms4a6c	0.477952	0.132	0.014	5.932e-11
Adrenal gland	B	Fkbp5	0.4777	0.255	0.047	1.96824e-17
Adrenal gland	B	Pycard	0.469203	0.266	0.083	4.96135e-10
Adrenal gland	B	Ptp4a2	0.468316	0.718	0.387	4.2772e-11
Adrenal gland	B	Ubn1	0.467612	0.295	0.086	3.66988e-12
Adrenal gland	B	Rac1	0.465538	0.439	0.192	1.37033e-09
Adrenal gland	B	Cxcl10	0.460164	0.155	0.033	3.81475e-08
Adrenal gland	B	Ier5l	0.458082	0.211	0.07	1.89827e-06
Adrenal gland	B	Gm26532	0.456826	0.313	0.113	2.75687e-09
Adrenal gland	B	Ugcg	0.456189	0.321	0.099	1.08867e-12
Adrenal gland	B	Ski	0.455549	0.274	0.077	4.97026e-12
Adrenal gland	B	Grasp	0.454167	0.171	0.024	3.33107e-13
Adrenal gland	B	Etnk1	0.452512	0.495	0.231	2.8488e-09
Adrenal gland	B	Kcnq1ot1	0.450149	0.363	0.208	0.0152189
Adrenal gland	B	Lmnb1	0.446003	0.237	0.062	3.39884e-11
Adrenal gland	B	Psap	0.445184	0.516	0.274	6.81439e-06
Adrenal gland	B	Akirin2	0.444729	0.179	0.029	1.14389e-12
Adrenal gland	B	D10Wsu102e	0.444508	0.239	0.088	6.1437e-06
Adrenal gland	B	Mbd2	0.442686	0.284	0.083	5.6168e-12
Adrenal gland	B	Atf4	0.441798	0.703	0.485	3.98e-05
Adrenal gland	B	Jak2	0.440777	0.389	0.172	2.36331e-07
Adrenal gland	B	Irf2bp2	0.439864	0.395	0.205	6.07965e-05
Adrenal gland	B	Ier5	0.437085	0.513	0.287	8.31006e-05
Adrenal gland	B	Wdr26	0.43372	0.379	0.168	2.03653e-07
Adrenal gland	B	Cited2	0.433348	0.224	0.046	1.38656e-13
Adrenal gland	B	Rilpl2	0.432285	0.337	0.129	1.04477e-08
Adrenal gland	B	Fosb	0.43196	0.521	0.336	0.0105296
Adrenal gland	B	Tnfrsf13c	0.427711	0.363	0.159	4.26649e-07
Adrenal gland	B	Ctla4	0.425947	0.113	0.007	2.97819e-11
Adrenal gland	B	Lmo4	0.42293	0.216	0.083	0.000179379
Adrenal gland	B	Pabpn1	0.418792	0.334	0.116	7.18088e-11
Adrenal gland	B	Aebp2	0.418006	0.197	0.043	6.17903e-11
Adrenal gland	B	Tmem243	0.416539	0.389	0.162	4.36222e-08
Adrenal gland	B	Ucp2	0.416278	0.776	0.554	0.000642682
Adrenal gland	B	S1pr1	0.415866	0.603	0.39	0.00210209
Adrenal gland	B	Pura	0.415203	0.318	0.112	5.03368e-10
Adrenal gland	B	Chmp4b	0.414849	0.455	0.181	4.45253e-12
Adrenal gland	B	Lrrc8d	0.413611	0.355	0.132	4.0554e-10
Adrenal gland	B	Slc3a2	0.413	0.466	0.227	2.60571e-07
Adrenal gland	B	Pcbp1	0.412853	0.566	0.29	2.19729e-08
Adrenal gland	B	Rtn4	0.411343	0.379	0.138	1.05214e-11
Adrenal gland	B	Bbc3	0.411095	0.189	0.032	3.66231e-13
Adrenal gland	B	Cd9	0.408356	0.197	0.075	0.00029513
Adrenal gland	B	Klf10	0.405091	0.232	0.053	2.4371e-12
Adrenal gland	B	Zfand5	0.401484	0.389	0.161	1.34456e-08
Adrenal gland	B	Cdk2ap1	0.401284	0.229	0.059	1.09296e-10
Adrenal gland	B	Purb	0.399874	0.437	0.178	3.53059e-10
Adrenal gland	B	Eef2	0.397727	0.908	0.735	1.64102e-05
Adrenal gland	B	Irf8	0.397272	0.526	0.327	0.00554875
Adrenal gland	B	Bri3	0.395204	0.797	0.571	0.000139979
Adrenal gland	B	Mark3	0.394069	0.216	0.05	3.21731e-11
Adrenal gland	B	Arap2	0.393784	0.432	0.24	0.00134127
Adrenal gland	B	Ube2m	0.38838	0.263	0.067	6.57268e-13
Adrenal gland	B	Cab39	0.387704	0.297	0.098	4.72315e-10
Adrenal gland	B	H2-Q6	0.387666	0.568	0.356	0.0014576
Adrenal gland	B	Lamp1	0.386739	0.405	0.166	3.53935e-09
Adrenal gland	B	Pabpc1	0.38622	0.832	0.644	0.000111523
Adrenal gland	B	Brd2	0.386091	0.526	0.311	0.000711361
Adrenal gland	B	Mpp6	0.385712	0.166	0.02	7.0937e-14
Adrenal gland	B	Tuba1a	0.384684	0.555	0.334	0.00124687
Adrenal gland	B	Dapk3	0.384447	0.192	0.037	8.69644e-12
Adrenal gland	B	Ttc19	0.383562	0.224	0.053	2.7306e-11
Adrenal gland	B	Lrrc8c	0.382345	0.313	0.118	1.48989e-08
Adrenal gland	B	Alyref	0.381978	0.308	0.092	2.24573e-12
Adrenal gland	B	Rhof	0.381853	0.213	0.039	5.10017e-14
Adrenal gland	B	Cdc42se2	0.379931	0.471	0.218	1.19709e-07
Adrenal gland	B	Lgals1	0.37904	0.284	0.149	0.0442178
Adrenal gland	B	Txn1	0.378157	0.537	0.307	0.000207998
Adrenal gland	B	Nsmce4a	0.37548	0.368	0.138	1.12849e-09
Adrenal gland	B	Tnpo3	0.374007	0.261	0.089	7.03244e-08
Adrenal gland	B	Trib1	0.373701	0.195	0.059	8.54794e-07
Adrenal gland	B	Plec	0.373307	0.229	0.077	9.07826e-07
Adrenal gland	B	Tubb2b	0.373124	0.158	0.036	1.25456e-07
Adrenal gland	B	Ankrd12	0.372073	0.461	0.254	0.000352365
Adrenal gland	B	Suds3	0.369632	0.195	0.04	2.38336e-11
Adrenal gland	B	Gm42031	0.369349	0.163	0.017	1.03746e-14
Adrenal gland	B	Il17ra	0.369021	0.232	0.067	1.07055e-08
Adrenal gland	B	Mxd1	0.368478	0.226	0.08	6.16358e-06
Adrenal gland	B	Ywhah	0.368071	0.426	0.201	1.87822e-06
Adrenal gland	B	Blk	0.367826	0.374	0.211	0.0332004
Adrenal gland	B	Sh3glb1	0.366956	0.521	0.28	3.02429e-05
Adrenal gland	B	Klf9	0.366001	0.216	0.09	0.0011771
Adrenal gland	B	Kdm1a	0.365658	0.216	0.055	4.54265e-10
Adrenal gland	B	Gramd4	0.365282	0.184	0.049	1.59922e-07
Adrenal gland	B	Grb2	0.361114	0.579	0.268	1.73738e-10
Adrenal gland	B	Camk2n1	0.360428	0.111	0.01	2.093e-09
Adrenal gland	B	Brd1	0.360384	0.332	0.109	2.77644e-11
Adrenal gland	B	Smap1	0.359779	0.205	0.05	7.34767e-10
Adrenal gland	B	Zfp91	0.358223	0.342	0.125	1.07087e-09
Adrenal gland	B	Wdr43	0.358155	0.387	0.188	2.20397e-05
Adrenal gland	B	Mafg	0.357504	0.218	0.046	1.42217e-12
Adrenal gland	B	Ifitm3	0.356184	0.329	0.133	3.94742e-07
Adrenal gland	B	Sema4b	0.355933	0.234	0.099	0.000446146
Adrenal gland	B	Abl2	0.355582	0.176	0.046	2.7821e-07
Adrenal gland	B	Phc2	0.355167	0.284	0.09	6.28016e-10
Adrenal gland	B	Ccnd3	0.354984	0.421	0.218	0.000348186
Adrenal gland	B	Tsix	0.354754	0.182	0.049	3.44913e-07
Adrenal gland	B	C1galt1	0.354417	0.232	0.083	7.98642e-06
Adrenal gland	B	Psip1	0.353555	0.268	0.085	1.46849e-09
Adrenal gland	B	Csnk2a2	0.352139	0.253	0.066	1.1821e-11
Adrenal gland	B	Senp6	0.351011	0.376	0.149	6.27497e-09
Adrenal gland	B	Yy1	0.350678	0.297	0.121	3.9806e-06
Adrenal gland	B	Skil	0.350236	0.492	0.281	0.00147673
Adrenal gland	B	Ube2h	0.349873	0.239	0.096	8.12474e-05
Adrenal gland	B	Klf4	0.349734	0.389	0.191	7.59047e-05
Adrenal gland	B	Mef2d	0.348465	0.426	0.189	1.24551e-07
Adrenal gland	B	AC168977.1	0.348438	0.134	0.003	7.1675e-17
Adrenal gland	B	Kras	0.347568	0.705	0.455	5.97974e-05
Adrenal gland	B	Sfpq	0.347387	0.518	0.304	0.00210371
Adrenal gland	B	Ppm1a	0.34696	0.255	0.077	1.76969e-09
Adrenal gland	B	Ctsz	0.346661	0.568	0.364	0.0174657
Adrenal gland	B	Bhlhe41	0.346503	0.155	0.036	1.88951e-07
Adrenal gland	B	Plekha2	0.346164	0.479	0.241	1.58371e-06
Adrenal gland	B	G3bp1	0.345971	0.542	0.298	0.000136797
Adrenal gland	B	B2m	0.344889	0.987	0.95	2.90998e-08
Adrenal gland	B	Polr2a	0.344752	0.547	0.319	0.0013634
Adrenal gland	B	Cyth1	0.341955	0.687	0.473	0.0115608
Adrenal gland	B	H2-K1	0.341093	0.987	0.95	4.92296e-05
Adrenal gland	B	Max	0.340461	0.218	0.082	5.10768e-05
Adrenal gland	B	Itgb1	0.339006	0.189	0.067	0.000147921
Adrenal gland	B	Rela	0.337503	0.297	0.106	1.82892e-08
Adrenal gland	B	Mtss1	0.337492	0.405	0.22	0.00276154
Adrenal gland	B	Kansl1	0.33614	0.368	0.156	2.70439e-07
Adrenal gland	B	Irf1	0.335309	0.205	0.08	0.000802137
Adrenal gland	B	Rap1b	0.334985	0.75	0.528	0.00209843
Adrenal gland	B	Set	0.333683	0.592	0.366	0.00106394
Adrenal gland	B	Maff	0.333216	0.176	0.044	1.14211e-07
Adrenal gland	B	Kmt5a	0.3329	0.168	0.043	3.96264e-07
Adrenal gland	B	Rnf125	0.33216	0.192	0.076	0.00299698
Adrenal gland	B	Edem1	0.329306	0.208	0.063	3.47588e-07
Adrenal gland	B	Vgll4	0.329233	0.397	0.218	0.00328869
Adrenal gland	B	H2-D1	0.329202	0.997	0.978	1.18664e-07
Adrenal gland	B	Eif2ak3	0.328863	0.45	0.231	3.9379e-05
Adrenal gland	B	Ubl3	0.325862	0.468	0.245	8.55108e-05
Adrenal gland	B	Gbp2	0.325047	0.111	0.011	9.76813e-09
Adrenal gland	B	Rcc2	0.324773	0.358	0.158	2.68914e-06
Adrenal gland	B	AW112010	0.324034	0.232	0.093	0.000419635
Adrenal gland	B	Klf7	0.323332	0.221	0.088	0.000252486
Adrenal gland	B	Ppp2r5a	0.323283	0.287	0.098	8.03722e-09
Adrenal gland	B	Nab1	0.322724	0.192	0.043	6.3298e-10
Adrenal gland	B	Arid3a	0.322544	0.118	0.007	6.13248e-12
Adrenal gland	B	Marcks	0.322303	0.192	0.062	9.71659e-06
Adrenal gland	B	Mxd4	0.321875	0.195	0.063	7.74036e-06
Adrenal gland	B	Myl12a	0.319837	0.497	0.288	0.00254113
Adrenal gland	B	Pdlim1	0.319724	0.174	0.075	0.0479256
Adrenal gland	B	Map4k4	0.319619	0.258	0.095	1.46286e-06
Adrenal gland	B	Zfp36l2	0.318693	0.887	0.779	0.0391503
Adrenal gland	B	Epcam	0.318446	0.137	0.039	0.000235199
Adrenal gland	B	Crip2	0.317427	0.134	0.027	9.92384e-07
Adrenal gland	B	Srsf9	0.317411	0.274	0.07	4.90035e-13
Adrenal gland	B	Rab6a	0.317287	0.189	0.063	3.32208e-05
Adrenal gland	B	Tcp11l2	0.31719	0.603	0.374	0.0035766
Adrenal gland	B	Wtap	0.31717	0.255	0.096	4.40598e-06
Adrenal gland	B	Csnk1a1	0.317009	0.516	0.287	0.000231023
Adrenal gland	B	Tmed2	0.316533	0.545	0.268	9.05508e-07
Adrenal gland	B	Sgk1	0.316154	0.2	0.088	0.0236972
Adrenal gland	B	Cd274	0.31544	0.203	0.073	7.31049e-05
Adrenal gland	B	Nras	0.31447	0.292	0.118	3.36519e-06
Adrenal gland	B	Git2	0.313987	0.292	0.146	0.00808771
Adrenal gland	B	Zdhhc18	0.313659	0.229	0.086	2.92993e-05
Adrenal gland	B	Arhgap30	0.312539	0.305	0.161	0.0263513
Adrenal gland	B	Gbp3	0.312404	0.163	0.027	7.91193e-11
Adrenal gland	B	Srsf2	0.310122	0.592	0.344	0.000124879
Adrenal gland	B	Cotl1	0.310046	0.547	0.334	0.0161044
Adrenal gland	B	Mat2a	0.309242	0.479	0.265	0.000907254
Adrenal gland	B	Zbtb32	0.309038	0.111	0.009	3.36671e-10
Adrenal gland	B	Fbxl3	0.306932	0.192	0.066	5.98625e-05
Adrenal gland	B	Rassf3	0.306456	0.339	0.185	0.0409783
Adrenal gland	B	Rasa2	0.304999	0.263	0.115	0.000403833
Adrenal gland	B	Pdia4	0.3042	0.271	0.128	0.00565597
Adrenal gland	B	Mcur1	0.303866	0.145	0.04	5.68672e-05
Adrenal gland	B	Dnajc21	0.30279	0.232	0.082	4.86584e-06
Adrenal gland	B	Chic2	0.302242	0.213	0.07	2.52491e-06
Adrenal gland	B	Phf3	0.300992	0.405	0.215	0.00142234
Adrenal gland	B	Pik3cg	0.298469	0.145	0.04	7.40707e-05
Adrenal gland	B	B4galt1	0.298165	0.216	0.079	4.5474e-05
Adrenal gland	B	Saraf	0.297147	0.221	0.08	2.52078e-05
Adrenal gland	B	Adora2a	0.296046	0.1	0.009	1.93356e-08
Adrenal gland	B	Tmem165	0.295764	0.174	0.036	1.48267e-09
Adrenal gland	B	Mthfd2	0.2953	0.145	0.019	4.49577e-11
Adrenal gland	B	Rassf4	0.295289	0.153	0.039	3.23807e-06
Adrenal gland	B	Tmem123	0.294651	0.547	0.316	0.000876092
Adrenal gland	B	Sqstm1	0.294519	0.497	0.288	0.00966304
Adrenal gland	B	Mtch1	0.294343	0.182	0.042	5.73336e-09
Adrenal gland	B	Luc7l2	0.294207	0.639	0.374	0.000260032
Adrenal gland	B	Mycbp2	0.292913	0.453	0.238	0.000243634
Adrenal gland	B	Cul3	0.292338	0.316	0.136	2.03897e-05
Adrenal gland	B	Elavl1	0.291604	0.242	0.095	4.69145e-05
Adrenal gland	B	Stt3b	0.291202	0.503	0.287	0.000773182
Adrenal gland	B	Ybx3	0.290855	0.184	0.056	7.19399e-06
Adrenal gland	B	Ptpn1	0.290744	0.492	0.27	0.000613905
Adrenal gland	B	Tubb6	0.290587	0.111	0.022	2.26628e-05
Adrenal gland	B	Sbk1	0.29015	0.224	0.103	0.0340582
Adrenal gland	B	Mast4	0.289755	0.316	0.149	0.000369072
Adrenal gland	B	Wee1	0.289597	0.129	0.03	2.08906e-05
Adrenal gland	B	Abhd17b	0.289231	0.321	0.158	0.00243556
Adrenal gland	B	Clint1	0.288649	0.382	0.169	1.31557e-06
Adrenal gland	B	Kdm2a	0.288564	0.253	0.099	3.21218e-05
Adrenal gland	B	Ddx54	0.288276	0.389	0.192	0.000291373
Adrenal gland	B	Eif3b	0.288253	0.292	0.118	5.99014e-06
Adrenal gland	B	Gpd2	0.287555	0.182	0.069	0.00155193
Adrenal gland	B	Ggnbp2	0.287536	0.324	0.126	1.80251e-07
Adrenal gland	B	Ivns1abp	0.287387	0.395	0.188	2.633e-05
Adrenal gland	B	Hipk3	0.286936	0.176	0.05	3.37148e-06
Adrenal gland	B	Nmt1	0.286895	0.305	0.129	3.70479e-05
Adrenal gland	B	Slc30a1	0.285036	0.124	0.03	0.000118389
Adrenal gland	B	Wdfy1	0.284314	0.132	0.023	8.76722e-08
Adrenal gland	B	Pmaip1	0.283797	0.208	0.083	0.00152135
Adrenal gland	B	Cdc34	0.283575	0.239	0.075	5.85919e-08
Adrenal gland	B	Tlnrd1	0.282075	0.142	0.037	3.11316e-05
Adrenal gland	B	Pcbp2	0.281604	0.653	0.429	0.0378751
Adrenal gland	B	Nfkb1	0.280795	0.366	0.175	9.50267e-05
Adrenal gland	B	Dnajc7	0.280337	0.453	0.257	0.0156364
Adrenal gland	B	Yrdc	0.279967	0.247	0.075	5.18864e-09
Adrenal gland	B	Dhx36	0.279859	0.271	0.09	1.29569e-08
Adrenal gland	B	Fnbp1	0.277961	0.35	0.155	7.53195e-06
Adrenal gland	B	Tatdn2	0.277389	0.171	0.069	0.0284564
Adrenal gland	B	Sap30l	0.277237	0.129	0.027	4.43531e-06
Adrenal gland	B	Topbp1	0.275242	0.158	0.049	0.000198539
Adrenal gland	B	Mapk1	0.275002	0.297	0.112	2.2683e-07
Adrenal gland	B	Gm15987	0.274991	0.179	0.052	3.29344e-06
Adrenal gland	B	Ube2j2	0.273704	0.253	0.09	1.44626e-06
Adrenal gland	B	Ankrd33b	0.273488	0.168	0.055	0.000185287
Adrenal gland	B	Gatad2a	0.273374	0.192	0.065	4.35614e-05
Adrenal gland	B	Zswim6	0.273056	0.15	0.046	0.000342406
Adrenal gland	B	Tlk1	0.272562	0.274	0.119	0.000522667
Adrenal gland	B	H13	0.272419	0.279	0.122	0.000223271
Adrenal gland	B	Taf5l	0.272301	0.158	0.044	2.40795e-05
Adrenal gland	B	Trim44	0.271491	0.2	0.066	1.23004e-05
Adrenal gland	B	Smarca5	0.270915	0.55	0.316	0.00210636
Adrenal gland	B	Gm49980	0.270772	0.137	0.026	1.70836e-07
Adrenal gland	B	Tacc1	0.27054	0.432	0.24	0.0101338
Adrenal gland	B	Lrrfip1	0.270409	0.245	0.105	0.000885255
Adrenal gland	B	Tbc1d20	0.270092	0.226	0.093	0.00107217
Adrenal gland	B	Zeb2	0.268613	0.197	0.086	0.0331848
Adrenal gland	B	Rtcb	0.268333	0.303	0.125	7.27549e-06
Adrenal gland	B	Pkn1	0.26826	0.318	0.139	4.29899e-05
Adrenal gland	B	Hip1r	0.268171	0.253	0.121	0.0100207
Adrenal gland	B	Prdm1	0.267492	0.116	0.019	5.25501e-07
Adrenal gland	B	Dusp10	0.267334	0.179	0.053	7.53036e-06
Adrenal gland	B	Mlxip	0.266934	0.247	0.113	0.00764351
Adrenal gland	B	Mapk6	0.266837	0.166	0.043	1.28613e-06
Adrenal gland	B	Ass1	0.266727	0.161	0.05	0.000157815
Adrenal gland	B	Ube2j1	0.266182	0.311	0.133	2.00275e-05
Adrenal gland	B	Il16	0.265832	0.2	0.083	0.00634951
Adrenal gland	B	Zfp52	0.265416	0.211	0.069	3.47493e-06
Adrenal gland	B	Npc2	0.264982	0.416	0.215	0.00171255
Adrenal gland	B	Itgal	0.264639	0.174	0.049	2.99333e-06
Adrenal gland	B	Ptbp1	0.2642	0.376	0.171	1.22455e-05
Adrenal gland	B	Casc3	0.264095	0.2	0.075	0.000340949
Adrenal gland	B	Cd80	0.263828	0.124	0.006	1.576e-13
Adrenal gland	B	Specc1l	0.262689	0.197	0.06	1.59765e-06
Adrenal gland	B	Nfatc3	0.262059	0.392	0.189	7.28061e-05
Adrenal gland	B	Map2k3	0.261913	0.203	0.057	9.74293e-08
Adrenal gland	B	Ube2q1	0.261778	0.195	0.07	0.000253557
Adrenal gland	B	Slc2a1	0.260785	0.179	0.067	0.00307011
Adrenal gland	B	Irf4	0.25996	0.197	0.07	0.000119665
Adrenal gland	B	Efhd2	0.259609	0.187	0.052	3.54234e-07
Adrenal gland	B	Ppp6r1	0.258484	0.174	0.049	3.29933e-06
Adrenal gland	B	Sdf2l1	0.257773	0.134	0.047	0.0332678
Adrenal gland	B	Snrnp48	0.257511	0.347	0.171	0.0012886
Adrenal gland	B	Sp3	0.257038	0.237	0.098	0.000515908
Adrenal gland	B	Prrc2a	0.256089	0.374	0.176	8.82854e-05
Adrenal gland	B	Fam49b	0.255681	0.426	0.225	0.00121112
Adrenal gland	B	Glipr2	0.255023	0.208	0.063	5.28586e-07
Adrenal gland	B	Mdm2	0.254314	0.203	0.079	0.000875531
Adrenal gland	B	Ehd1	0.25425	0.432	0.231	0.0167357
Adrenal gland	B	Cdc42se1	0.252663	0.458	0.267	0.0243614
Adrenal gland	B	Ankrd11	0.252294	0.576	0.341	0.00939864
Adrenal gland	B	Csnk1e	0.252087	0.134	0.039	0.000704179
Adrenal gland	B	2024-03-05	0.251815	0.218	0.082	0.000121539
Adrenal gland	B	Zfp644	0.251083	0.358	0.181	0.0041999
Adrenal gland	B	Fau	-0.250426	1	0.999	1.57587e-08
Adrenal gland	B	Ly6d	-0.254939	0.842	0.887	0.000129256
Adrenal gland	B	Rps8	-0.271371	1	0.994	1.41212e-10
Adrenal gland	B	Rps27	-0.271374	0.997	0.999	3.70659e-07
Adrenal gland	B	Rpl26	-0.274448	0.997	0.999	1.71511e-08
Adrenal gland	B	Tmsb10	-0.27625	0.968	0.967	0.00691738
Adrenal gland	B	Rpl37	-0.280346	1	0.997	3.18973e-08
Adrenal gland	B	Cd79a	-0.280784	0.958	0.977	0.000814042
Adrenal gland	B	Rps6	-0.283505	0.992	0.99	7.76896e-07
Adrenal gland	B	Rpl37a	-0.285489	1	0.999	3.65921e-10
Adrenal gland	B	Rpl17	-0.286805	0.992	0.997	8.52838e-12
Adrenal gland	B	Rps16	-0.289584	0.997	0.999	1.98691e-12
Adrenal gland	B	Rpl35	-0.295858	0.989	0.987	0.000406512
Adrenal gland	B	Rpl36a	-0.297136	0.968	0.958	3.7264e-05
Adrenal gland	B	Rps13	-0.300316	0.997	0.996	1.19775e-11
Adrenal gland	B	Rps21	-0.30058	0.997	0.997	2.13586e-08
Adrenal gland	B	Rpl21	-0.300992	0.995	0.997	4.0135e-09
Adrenal gland	B	Rpl30	-0.30215	0.995	0.999	1.33666e-12
Adrenal gland	B	Rps19	-0.304527	1	1	5.63619e-12
Adrenal gland	B	Rps24	-0.305027	1	0.999	1.37777e-18
Adrenal gland	B	Rpl34	-0.305393	0.997	0.999	1.23713e-13
Adrenal gland	B	Junb	-0.307019	0.892	0.902	0.0216812
Adrenal gland	B	Cox8a	-0.32833	0.816	0.793	0.0145746
Adrenal gland	B	Serf2	-0.332375	0.866	0.874	0.000571463
Adrenal gland	B	H3f3a	-0.343676	0.984	0.994	1.16426e-08
Adrenal gland	B	Rps20	-0.351505	0.997	0.999	1.82061e-19
Adrenal gland	B	Rps26	-0.359283	0.995	0.991	1.69391e-12
Adrenal gland	B	Snrpg	-0.369058	0.813	0.809	0.00607294
Adrenal gland	B	Rps15a	-0.384095	0.997	0.999	1.83975e-20
Adrenal gland	B	Rpl35a	-0.389765	0.995	0.999	8.88703e-20
Adrenal gland	B	Pfn1	-0.397248	0.813	0.859	0.00383567
Adrenal gland	B	Cd52	-0.415207	0.924	0.954	3.18893e-08
Adrenal gland	B	Arhgdib	-0.423035	0.813	0.839	5.42138e-06
Adrenal gland	B	Stk17b	-0.441203	0.829	0.887	5.46479e-07
Adrenal gland	B	mt-Nd4l	-0.444185	0.695	0.679	0.0422135
Adrenal gland	B	Zfp36l1	-0.481281	0.595	0.657	0.0281297
Adrenal gland	B	Ebf1	-0.485337	0.842	0.925	1.77804e-10
Adrenal gland	B	mt-Nd3	-0.485484	0.718	0.719	0.0353605
Adrenal gland	B	Gmfg	-0.494252	0.539	0.593	0.00848877
Adrenal gland	B	Ighd	-0.498045	0.553	0.677	0.0004566
Adrenal gland	B	Rpl27	-0.507674	0.984	0.996	1.84279e-24
Adrenal gland	B	Shisa5	-0.516872	0.737	0.756	7.28899e-05
Adrenal gland	B	Neurl3	-0.532986	0.495	0.615	0.00243171
Adrenal gland	B	Vps37b	-0.57546	0.503	0.627	0.00206405
Adrenal gland	B	Cyp11a1	-0.632486	0.287	0.415	0.000765273
Adrenal gland	B	Chchd10	-0.651934	0.379	0.473	0.00794925
Adrenal gland	B	Rel	-0.694092	0.624	0.72	9.42648e-07
Adrenal gland	B	Chgb	-0.754717	0.016	0.143	4.58695e-07
Adrenal gland	B	Gpr171	-0.765944	0.284	0.41	0.000645311
Adrenal gland	B	Cyp21a1	-0.813273	0.308	0.442	7.325e-06
Adrenal gland	B	Lars2	-1.08206	0.779	0.857	6.65558e-38
Adrenal gland	B	Star	-1.13945	0.239	0.475	8.75794e-16
Adrenal gland	B	Hist1h4d	-1.14215	0.118	0.331	2.39585e-13
Adrenal gland	B	Hist1h1e	-1.60712	0.358	0.628	3.55576e-28
Adrenal gland	CD4+ T	Lilr4b	1.17407	0.467	0.126	4.65382e-06
Adrenal gland	CD4+ T	Kdm6b	1.01471	0.668	0.306	3.8157e-07
Adrenal gland	CD4+ T	Lilrb4a	1.0087	0.458	0.117	1.42038e-05
Adrenal gland	CD4+ T	Tnfrsf4	0.970907	0.719	0.36	1.58649e-05
Adrenal gland	CD4+ T	Bhlhe40	0.935419	0.744	0.315	4.64357e-08
Adrenal gland	CD4+ T	Tnfsf8	0.913954	0.503	0.252	0.04771
Adrenal gland	CD4+ T	Pim1	0.913408	0.744	0.468	0.00509398
Adrenal gland	CD4+ T	Nfkb1	0.902833	0.654	0.378	0.00324344
Adrenal gland	CD4+ T	Igkc	0.875708	0.231	0.009	0.00410716
Adrenal gland	CD4+ T	Cd74	0.84726	0.586	0.225	6.71899e-06
Adrenal gland	CD4+ T	Atp2b4	0.836953	0.38	0.099	0.00145499
Adrenal gland	CD4+ T	Traf1	0.791446	0.65	0.387	0.026361
Adrenal gland	CD4+ T	S100a9	0.791208	0.204	0	0.00904609
Adrenal gland	CD4+ T	Jund	0.788841	0.975	0.739	4.58084e-09
Adrenal gland	CD4+ T	Atp2b1	0.774048	0.812	0.486	3.92272e-06
Adrenal gland	CD4+ T	Capg	0.723928	0.478	0.18	0.00774879
Adrenal gland	CD4+ T	Rnf125	0.714858	0.664	0.396	0.0316539
Adrenal gland	CD4+ T	Il2rb	0.70672	0.744	0.477	0.0105161
Adrenal gland	CD4+ T	Hnrnpa0	0.706616	0.785	0.369	2.67865e-06
Adrenal gland	CD4+ T	N4bp1	0.677716	0.302	0.054	0.00998072
Adrenal gland	CD4+ T	S100a11	0.668547	0.86	0.64	0.00656767
Adrenal gland	CD4+ T	Mknk2	0.637514	0.634	0.351	0.0320508
Adrenal gland	CD4+ T	Ttc19	0.611089	0.286	0.054	0.0315658
Adrenal gland	CD4+ T	Ybx1	0.605464	0.824	0.577	0.00517073
Adrenal gland	CD4+ T	Gapdh	0.605131	0.941	0.775	4.23722e-05
Adrenal gland	CD4+ T	Orai1	0.600099	0.629	0.315	0.0360518
Adrenal gland	CD4+ T	Vim	0.592773	0.828	0.613	0.0282939
Adrenal gland	CD4+ T	Cebpb	0.542639	0.748	0.387	0.0275142
Adrenal gland	CD4+ T	H2-Ab1	0.53437	0.389	0.117	0.0201147
Adrenal gland	CD4+ T	Gpr132	0.532489	0.716	0.369	0.0115798
Adrenal gland	CD4+ T	H2-K1	0.463353	0.982	0.991	2.90893e-06
Adrenal gland	CD4+ T	H2-D1	0.359586	0.993	1	0.000137833
Adrenal gland	CD4+ T	Rps8	-0.336891	0.995	0.991	0.00929669
Adrenal gland	CD4+ T	Rps27	-0.337303	1	1	0.00745143
Adrenal gland	CD4+ T	Rps16	-0.337545	0.998	1	1.38656e-05
Adrenal gland	CD4+ T	Rps15a	-0.343268	0.995	0.982	0.00028341
Adrenal gland	CD4+ T	Rpl39	-0.370508	0.991	0.991	0.000769433
Adrenal gland	CD4+ T	Rps29	-0.376798	0.998	0.991	0.00939716
Adrenal gland	CD4+ T	Rps6	-0.377209	0.993	0.991	0.0150222
Adrenal gland	CD4+ T	Rps26	-0.474668	0.977	0.982	6.5537e-05
Adrenal gland	CD4+ T	Rps20	-0.514233	0.984	0.991	3.69885e-05
Adrenal gland	CD4+ T	Rpl35	-0.516265	0.959	0.955	0.000441226
Adrenal gland	CD4+ T	Chgb	-0.583139	0.005	0.126	3.76217e-07
Adrenal gland	CD4+ T	mt-Nd4l	-0.687361	0.629	0.784	0.000117226
Adrenal gland	CD4+ T	mt-Nd3	-0.788898	0.682	0.793	0.0122401
Adrenal gland	CD4+ T	Cyp21a1	-0.808396	0.27	0.505	0.00102338
Adrenal gland	CD4+ T	Lars2	-0.889456	0.723	0.847	1.24176e-09
Adrenal gland	CD4+ T	Sell	-0.902159	0.025	0.225	8.33529e-10
Adrenal gland	CD4+ T	Star	-1.01738	0.174	0.414	1.30295e-05
Adrenal gland	CD8+ T	Eomes	1.15872	0.477	0.111	2.54259e-28
Adrenal gland	CD8+ T	Hbb-bs	1.13678	0.351	0.071	5.82196e-19
Adrenal gland	CD8+ T	Gzmk	1.11908	0.52	0.185	9.8462e-24
Adrenal gland	CD8+ T	Ccl5	1.09523	0.985	0.906	2.64283e-29
Adrenal gland	CD8+ T	Stat3	1.03416	0.701	0.312	3.23542e-28
Adrenal gland	CD8+ T	Maf	1.01151	0.349	0.176	3.75276e-06
Adrenal gland	CD8+ T	Pdcd1	0.879287	0.369	0.122	4.89315e-14
Adrenal gland	CD8+ T	Gtf2i	0.878065	0.684	0.361	1.97718e-20
Adrenal gland	CD8+ T	Ifi27l2a	0.838861	0.574	0.281	2.05543e-14
Adrenal gland	CD8+ T	Cd27	0.828662	0.593	0.278	1.04138e-17
Adrenal gland	CD8+ T	Crbn	0.82645	0.543	0.19	6.94141e-23
Adrenal gland	CD8+ T	Igkc	0.823468	0.357	0.048	2.65471e-23
Adrenal gland	CD8+ T	Mxi1	0.794731	0.366	0.131	6.52788e-12
Adrenal gland	CD8+ T	Lmnb1	0.75664	0.453	0.165	9.79232e-16
Adrenal gland	CD8+ T	Fyn	0.748228	0.733	0.364	4.73442e-24
Adrenal gland	CD8+ T	Tnfrsf9	0.734555	0.479	0.185	4.93648e-15
Adrenal gland	CD8+ T	Ier3	0.72508	0.312	0.122	4.57166e-07
Adrenal gland	CD8+ T	Lpin1	0.724539	0.35	0.082	1.41849e-16
Adrenal gland	CD8+ T	Ostf1	0.715274	0.819	0.54	6.33269e-17
Adrenal gland	CD8+ T	Odc1	0.711389	0.847	0.608	7.10612e-14
Adrenal gland	CD8+ T	Ehd1	0.687912	0.457	0.153	2.75897e-17
Adrenal gland	CD8+ T	Bend4	0.670921	0.313	0.057	1.29232e-16
Adrenal gland	CD8+ T	Ier5l	0.669897	0.504	0.287	1.86776e-07
Adrenal gland	CD8+ T	Mknk2	0.665395	0.764	0.449	1.49968e-18
Adrenal gland	CD8+ T	Gnas	0.663866	0.956	0.812	2.69687e-21
Adrenal gland	CD8+ T	Tox	0.657061	0.329	0.122	2.79224e-09
Adrenal gland	CD8+ T	Orai1	0.647548	0.683	0.375	2.85102e-15
Adrenal gland	CD8+ T	Rgs16	0.641394	0.237	0.054	3.9334e-09
Adrenal gland	CD8+ T	Plek	0.637699	0.458	0.196	2.06708e-12
Adrenal gland	CD8+ T	Hba-a1	0.631345	0.167	0.034	8.17803e-06
Adrenal gland	CD8+ T	Gzmm	0.62467	0.192	0.026	1.20558e-09
Adrenal gland	CD8+ T	Ctla4	0.598224	0.394	0.202	4.23497e-06
Adrenal gland	CD8+ T	Irf7	0.596284	0.323	0.179	0.0230236
Adrenal gland	CD8+ T	Uhrf2	0.58524	0.435	0.202	4.02644e-09
Adrenal gland	CD8+ T	Gxylt1	0.583971	0.312	0.125	3.02761e-07
Adrenal gland	CD8+ T	Gm8369	0.579591	0.467	0.193	1.59235e-12
Adrenal gland	CD8+ T	S100a9	0.570979	0.254	0.02	9.55887e-17
Adrenal gland	CD8+ T	Itgav	0.561261	0.313	0.125	2.28297e-07
Adrenal gland	CD8+ T	Sfn	0.560944	0.257	0.062	7.6593e-10
Adrenal gland	CD8+ T	Brd2	0.553802	0.706	0.449	5.25328e-10
Adrenal gland	CD8+ T	Chd7	0.551455	0.635	0.386	1.09654e-09
Adrenal gland	CD8+ T	Cd8b1	0.546398	0.606	0.27	6.32682e-15
Adrenal gland	CD8+ T	Vgll4	0.542013	0.783	0.506	2.06702e-13
Adrenal gland	CD8+ T	Cdv3	0.539694	0.583	0.324	7.29636e-10
Adrenal gland	CD8+ T	Rhof	0.53472	0.331	0.108	1.66926e-10
Adrenal gland	CD8+ T	AC149090.1	0.534342	0.519	0.264	2.8405e-08
Adrenal gland	CD8+ T	Gpr18	0.534342	0.48	0.213	3.77805e-11
Adrenal gland	CD8+ T	Sh2d2a	0.529344	0.878	0.71	1.16458e-07
Adrenal gland	CD8+ T	Ccr7	0.518224	0.165	0.023	3.12748e-07
Adrenal gland	CD8+ T	H2-Ab1	0.517781	0.372	0.125	1.41042e-11
Adrenal gland	CD8+ T	Mbd2	0.513855	0.661	0.33	1.07804e-14
Adrenal gland	CD8+ T	Cblb	0.51088	0.62	0.375	5.97375e-08
Adrenal gland	CD8+ T	Vim	0.50998	0.687	0.511	0.00355503
Adrenal gland	CD8+ T	Ybx1	0.509713	0.873	0.668	2.79912e-11
Adrenal gland	CD8+ T	Spn	0.508988	0.529	0.287	1.42745e-08
Adrenal gland	CD8+ T	Adam19	0.50517	0.336	0.139	2.90961e-07
Adrenal gland	CD8+ T	Il10ra	0.498292	0.227	0.071	4.72608e-06
Adrenal gland	CD8+ T	Esm1	0.493982	0.136	0.028	0.000809372
Adrenal gland	CD8+ T	Cxcr4	0.49103	0.797	0.611	8.64155e-07
Adrenal gland	CD8+ T	Carnmt1	0.484191	0.372	0.139	9.22318e-10
Adrenal gland	CD8+ T	Tnfrsf4	0.483653	0.146	0.034	0.000730992
Adrenal gland	CD8+ T	Itga4	0.471652	0.482	0.273	6.25367e-06
Adrenal gland	CD8+ T	Bhlhe40	0.464985	0.764	0.52	9.24882e-08
Adrenal gland	CD8+ T	Smchd1	0.46457	0.572	0.324	2.2428e-07
Adrenal gland	CD8+ T	Golga4	0.462612	0.367	0.145	6.06292e-09
Adrenal gland	CD8+ T	Akap13	0.458905	0.929	0.778	3.89729e-07
Adrenal gland	CD8+ T	Prf1	0.457687	0.395	0.156	2.54721e-10
Adrenal gland	CD8+ T	Nmrk1	0.451191	0.27	0.088	3.26276e-07
Adrenal gland	CD8+ T	Cd247	0.449512	0.429	0.213	1.89718e-06
Adrenal gland	CD8+ T	Hsp90ab1	0.447824	0.989	0.974	0.000257618
Adrenal gland	CD8+ T	Trps1	0.4465	0.227	0.085	0.000153267
Adrenal gland	CD8+ T	Lag3	0.444237	0.129	0.026	0.000812213
Adrenal gland	CD8+ T	Rnf138	0.443207	0.671	0.423	1.65382e-07
Adrenal gland	CD8+ T	S100a11	0.44252	0.832	0.682	0.0161343
Adrenal gland	CD8+ T	H2-Q4	0.442199	0.856	0.594	2.17458e-08
Adrenal gland	CD8+ T	Themis	0.442059	0.361	0.159	8.62227e-07
Adrenal gland	CD8+ T	Sult2b1	0.441589	0.251	0.094	4.42741e-05
Adrenal gland	CD8+ T	Fam117b	0.440147	0.338	0.125	1.13168e-08
Adrenal gland	CD8+ T	Ccr5	0.437901	0.391	0.179	2.30328e-07
Adrenal gland	CD8+ T	Wdr43	0.437364	0.44	0.244	2.7832e-05
Adrenal gland	CD8+ T	Cdk6	0.436934	0.288	0.134	0.000473687
Adrenal gland	CD8+ T	Cd8a	0.434967	0.579	0.298	5.63447e-10
Adrenal gland	CD8+ T	H2-K1	0.43467	1	0.997	5.13859e-27
Adrenal gland	CD8+ T	Hba-a2	0.431906	0.161	0.04	0.000202832
Adrenal gland	CD8+ T	Sh2d1a	0.43103	0.328	0.162	0.000258495
Adrenal gland	CD8+ T	Lilrb4a	0.429989	0.37	0.156	1.82154e-07
Adrenal gland	CD8+ T	Actg1	0.427053	0.994	0.983	5.90259e-09
Adrenal gland	CD8+ T	Gm43305	0.426547	0.193	0.028	5.66963e-09
Adrenal gland	CD8+ T	Atxn1	0.426502	0.312	0.119	3.9804e-07
Adrenal gland	CD8+ T	Pde4d	0.419025	0.428	0.202	2.74903e-07
Adrenal gland	CD8+ T	Arl6ip1	0.418051	0.736	0.548	0.000349963
Adrenal gland	CD8+ T	Fam169b	0.417767	0.259	0.08	1.31177e-07
Adrenal gland	CD8+ T	Myl12b	0.414577	0.892	0.756	1.05038e-07
Adrenal gland	CD8+ T	Ms4a4c	0.409943	0.202	0.034	1.14336e-08
Adrenal gland	CD8+ T	Foxo1	0.409929	0.435	0.253	0.00178163
Adrenal gland	CD8+ T	Laptm5	0.409013	0.974	0.881	9.34718e-10
Adrenal gland	CD8+ T	Arap2	0.407506	0.624	0.398	9.94816e-06
Adrenal gland	CD8+ T	Nfatc1	0.398964	0.462	0.25	1.50528e-05
Adrenal gland	CD8+ T	Syt11	0.398565	0.169	0.048	0.000510319
Adrenal gland	CD8+ T	Rac1	0.396192	0.698	0.403	1.45923e-09
Adrenal gland	CD8+ T	Lilr4b	0.394558	0.385	0.173	6.13977e-07
Adrenal gland	CD8+ T	Eef2	0.393878	0.974	0.909	1.37418e-13
Adrenal gland	CD8+ T	Plekha2	0.392511	0.502	0.295	0.000342388
Adrenal gland	CD8+ T	Rab3ip	0.39213	0.206	0.048	5.22805e-07
Adrenal gland	CD8+ T	Hnrnpa0	0.391093	0.81	0.528	6.00038e-10
Adrenal gland	CD8+ T	Iqgap1	0.390678	0.808	0.594	5.22155e-05
Adrenal gland	CD8+ T	Klf3	0.390303	0.479	0.287	0.000756458
Adrenal gland	CD8+ T	S100a8	0.39008	0.164	0.014	1.55506e-08
Adrenal gland	CD8+ T	Igf2r	0.389301	0.305	0.105	3.79475e-08
Adrenal gland	CD8+ T	Stat1	0.389075	0.401	0.205	5.42984e-05
Adrenal gland	CD8+ T	Usp12	0.389058	0.295	0.105	5.30176e-07
Adrenal gland	CD8+ T	Krit1	0.388555	0.443	0.219	1.26979e-06
Adrenal gland	CD8+ T	H2-Eb1	0.387427	0.311	0.114	2.26675e-07
Adrenal gland	CD8+ T	Ms4a4b	0.386949	0.922	0.81	1.00752e-05
Adrenal gland	CD8+ T	Larp1	0.384575	0.417	0.182	4.10708e-08
Adrenal gland	CD8+ T	N4bp1	0.383588	0.386	0.153	6.61118e-09
Adrenal gland	CD8+ T	Eif2s2	0.380274	0.723	0.551	0.00472614
Adrenal gland	CD8+ T	Fip1l1	0.379396	0.432	0.256	0.00523575
Adrenal gland	CD8+ T	Neat1	0.377591	0.578	0.372	0.00138879
Adrenal gland	CD8+ T	Zeb1	0.377483	0.527	0.332	0.000780993
Adrenal gland	CD8+ T	Kdm2b	0.376401	0.604	0.341	4.94501e-08
Adrenal gland	CD8+ T	Cd74	0.376378	0.536	0.267	7.23889e-09
Adrenal gland	CD8+ T	Klf13	0.374516	0.717	0.511	0.00376428
Adrenal gland	CD8+ T	Abcb1a	0.374421	0.439	0.253	0.00167691
Adrenal gland	CD8+ T	Tes	0.373933	0.565	0.318	1.31902e-06
Adrenal gland	CD8+ T	Socs3	0.373898	0.606	0.372	0.000313893
Adrenal gland	CD8+ T	Rpa2	0.373223	0.305	0.142	0.000448457
Adrenal gland	CD8+ T	Flna	0.371657	0.487	0.29	0.000549647
Adrenal gland	CD8+ T	Galnt2	0.370121	0.367	0.179	0.000102551
Adrenal gland	CD8+ T	Kcnq1ot1	0.369585	0.336	0.193	0.0494373
Adrenal gland	CD8+ T	Stk38	0.36403	0.373	0.159	8.6237e-07
Adrenal gland	CD8+ T	H2-T22	0.359331	0.54	0.327	0.000601768
Adrenal gland	CD8+ T	Atp2b1	0.359169	0.689	0.48	0.00430933
Adrenal gland	CD8+ T	Casp3	0.358183	0.293	0.125	6.53419e-05
Adrenal gland	CD8+ T	Tmem160	0.357019	0.518	0.287	2.03781e-05
Adrenal gland	CD8+ T	Ret	0.35634	0.119	0.017	0.00050333
Adrenal gland	CD8+ T	Ptpn1	0.356021	0.609	0.398	0.000317205
Adrenal gland	CD8+ T	Ptp4a2	0.355973	0.795	0.591	3.34527e-05
Adrenal gland	CD8+ T	Eif2ak3	0.355927	0.246	0.094	0.000143917
Adrenal gland	CD8+ T	Smarca5	0.354753	0.688	0.455	0.000144579
Adrenal gland	CD8+ T	Ptms	0.351652	0.295	0.142	0.00275148
Adrenal gland	CD8+ T	Cdk5rap1	0.351609	0.187	0.028	2.26002e-08
Adrenal gland	CD8+ T	Zdhhc18	0.347441	0.48	0.247	9.212e-06
Adrenal gland	CD8+ T	Bcl2l1	0.34671	0.236	0.097	0.00145264
Adrenal gland	CD8+ T	Kmt2e	0.346663	0.745	0.52	0.000200112
Adrenal gland	CD8+ T	Ybx3	0.346547	0.453	0.276	0.0104173
Adrenal gland	CD8+ T	Map3k1	0.346003	0.448	0.233	3.12073e-05
Adrenal gland	CD8+ T	Pkm	0.345788	0.65	0.418	4.49731e-05
Adrenal gland	CD8+ T	Inpp1	0.344012	0.254	0.099	0.000140232
Adrenal gland	CD8+ T	Atad2	0.34353	0.346	0.182	0.00374445
Adrenal gland	CD8+ T	Smap1	0.343369	0.412	0.205	2.36747e-05
Adrenal gland	CD8+ T	Ube2q1	0.343332	0.293	0.099	1.59486e-07
Adrenal gland	CD8+ T	Rbbp8	0.343187	0.366	0.173	2.60023e-05
Adrenal gland	CD8+ T	Eif3a	0.343146	0.705	0.523	0.00832966
Adrenal gland	CD8+ T	Grb2	0.342777	0.517	0.261	6.71457e-07
Adrenal gland	CD8+ T	Vmp1	0.342226	0.414	0.216	0.000167245
Adrenal gland	CD8+ T	Snapc5	0.341857	0.298	0.116	1.02583e-05
Adrenal gland	CD8+ T	Tent5c	0.341818	0.281	0.091	1.1722e-07
Adrenal gland	CD8+ T	Nop56	0.341013	0.669	0.455	0.00168663
Adrenal gland	CD8+ T	Polr2a	0.339	0.606	0.33	1.30531e-06
Adrenal gland	CD8+ T	Cdk2ap1	0.338559	0.309	0.111	2.10394e-07
Adrenal gland	CD8+ T	Ubash3a	0.338506	0.325	0.139	2.20309e-05
Adrenal gland	CD8+ T	Tapbpl	0.338397	0.373	0.207	0.00691254
Adrenal gland	CD8+ T	Cd6	0.335928	0.629	0.429	0.0248532
Adrenal gland	CD8+ T	Ripor2	0.334234	0.34	0.153	5.594e-05
Adrenal gland	CD8+ T	Tiprl	0.334226	0.475	0.293	0.0110362
Adrenal gland	CD8+ T	Spata13	0.333301	0.463	0.239	7.55488e-06
Adrenal gland	CD8+ T	Rela	0.332901	0.368	0.168	1.09175e-05
Adrenal gland	CD8+ T	Glud1	0.331847	0.432	0.21	9.50796e-06
Adrenal gland	CD8+ T	Abcf1	0.330322	0.484	0.281	0.000135787
Adrenal gland	CD8+ T	Dip2b	0.329536	0.332	0.162	0.00128269
Adrenal gland	CD8+ T	Mcm6	0.329389	0.328	0.162	0.00163789
Adrenal gland	CD8+ T	2024-03-07	0.328838	0.554	0.341	0.000467631
Adrenal gland	CD8+ T	Selplg	0.327234	0.86	0.69	0.00264922
Adrenal gland	CD8+ T	Fkbp1a	0.325734	0.525	0.332	0.0102411
Adrenal gland	CD8+ T	Tuba1a	0.325047	0.507	0.332	0.0477869
Adrenal gland	CD8+ T	Camk2n1	0.324955	0.347	0.196	0.0463375
Adrenal gland	CD8+ T	Madd	0.324286	0.378	0.199	0.000980446
Adrenal gland	CD8+ T	Ppp2r2d	0.324034	0.34	0.159	0.000147903
Adrenal gland	CD8+ T	Amd1	0.324007	0.32	0.151	0.000480469
Adrenal gland	CD8+ T	Ndfip2	0.323969	0.346	0.139	6.83701e-07
Adrenal gland	CD8+ T	Tgfbr2	0.322133	0.415	0.222	0.000478764
Adrenal gland	CD8+ T	Fyb	0.321512	0.83	0.651	0.0044757
Adrenal gland	CD8+ T	Perp	0.32071	0.121	0.028	0.0151915
Adrenal gland	CD8+ T	Lfng	0.320386	0.355	0.151	2.72322e-06
Adrenal gland	CD8+ T	Atp11b	0.319922	0.611	0.412	0.00511621
Adrenal gland	CD8+ T	Errfi1	0.319724	0.406	0.236	0.0149242
Adrenal gland	CD8+ T	Arpc4	0.319533	0.655	0.452	0.000308479
Adrenal gland	CD8+ T	Stk24	0.318666	0.557	0.335	0.000134313
Adrenal gland	CD8+ T	Ttc19	0.318463	0.323	0.128	1.83436e-06
Adrenal gland	CD8+ T	Csnk1g3	0.317576	0.246	0.114	0.0132388
Adrenal gland	CD8+ T	Slain1	0.316777	0.235	0.097	0.00178445
Adrenal gland	CD8+ T	Ncor1	0.316413	0.635	0.401	0.000448982
Adrenal gland	CD8+ T	Irf1	0.316139	0.38	0.185	7.04531e-05
Adrenal gland	CD8+ T	B3gnt2	0.314765	0.351	0.17	0.000203022
Adrenal gland	CD8+ T	Prrc2b	0.314426	0.438	0.236	0.000278496
Adrenal gland	CD8+ T	Rtn4	0.314311	0.403	0.202	0.000117569
Adrenal gland	CD8+ T	Larp7	0.313641	0.445	0.264	0.013711
Adrenal gland	CD8+ T	Eif3f	0.313132	0.888	0.724	4.36766e-05
Adrenal gland	CD8+ T	Mcl1	0.312184	0.814	0.545	2.29326e-06
Adrenal gland	CD8+ T	Cdk13	0.309816	0.336	0.151	4.03052e-05
Adrenal gland	CD8+ T	Agfg1	0.309253	0.311	0.142	0.000402516
Adrenal gland	CD8+ T	Gapdh	0.308608	0.957	0.872	0.000740111
Adrenal gland	CD8+ T	Prkch	0.308113	0.61	0.42	0.0279462
Adrenal gland	CD8+ T	H13	0.307833	0.427	0.222	0.000262991
Adrenal gland	CD8+ T	Stk4	0.307211	0.637	0.432	0.0207994
Adrenal gland	CD8+ T	Srsf2	0.305162	0.822	0.619	0.000769849
Adrenal gland	CD8+ T	Tap1	0.305114	0.327	0.142	2.97464e-05
Adrenal gland	CD8+ T	Trim35	0.30493	0.334	0.162	0.000771662
Adrenal gland	CD8+ T	Gtpbp4	0.299518	0.46	0.259	0.000517601
Adrenal gland	CD8+ T	Ppp1r14b	0.298624	0.436	0.259	0.0150076
Adrenal gland	CD8+ T	Sp100	0.298039	0.516	0.31	0.00121801
Adrenal gland	CD8+ T	Tmem123	0.296752	0.525	0.327	0.00666614
Adrenal gland	CD8+ T	Dnajc5	0.29656	0.384	0.185	4.14169e-05
Adrenal gland	CD8+ T	Ugcg	0.295281	0.605	0.409	0.0151207
Adrenal gland	CD8+ T	Dync1h1	0.294065	0.357	0.19	0.00431733
Adrenal gland	CD8+ T	Wdr95	0.29373	0.187	0.057	0.000345122
Adrenal gland	CD8+ T	Cd3e	0.293629	0.889	0.739	0.0429307
Adrenal gland	CD8+ T	Sap30l	0.292939	0.273	0.097	8.52549e-06
Adrenal gland	CD8+ T	Kdm7a	0.292683	0.444	0.259	0.0150626
Adrenal gland	CD8+ T	Ncald	0.292682	0.228	0.097	0.00858434
Adrenal gland	CD8+ T	Rab21	0.292574	0.4	0.196	0.000135708
Adrenal gland	CD8+ T	Cd2	0.292371	0.836	0.651	0.0134027
Adrenal gland	CD8+ T	Zc3hav1	0.292172	0.8	0.591	0.0263319
Adrenal gland	CD8+ T	Arpc1a	0.292164	0.349	0.179	0.00247485
Adrenal gland	CD8+ T	Hip1r	0.292105	0.285	0.139	0.0102381
Adrenal gland	CD8+ T	Ccng1	0.291819	0.229	0.094	0.00339362
Adrenal gland	CD8+ T	Cst7	0.28997	0.423	0.23	0.000815148
Adrenal gland	CD8+ T	Zfand5	0.289582	0.45	0.261	0.0100133
Adrenal gland	CD8+ T	Myl12a	0.289556	0.801	0.653	0.00299369
Adrenal gland	CD8+ T	Jund	0.288975	0.958	0.83	6.44047e-07
Adrenal gland	CD8+ T	Npc2	0.288765	0.717	0.494	0.0149076
Adrenal gland	CD8+ T	Cab39	0.288201	0.403	0.202	7.38177e-05
Adrenal gland	CD8+ T	Mtpn	0.288116	0.434	0.222	0.000174397
Adrenal gland	CD8+ T	Itgal	0.287273	0.655	0.415	0.000298624
Adrenal gland	CD8+ T	Hnrnpab	0.287258	0.731	0.509	0.00111168
Adrenal gland	CD8+ T	Cdc34	0.28709	0.311	0.139	0.000176109
Adrenal gland	CD8+ T	Sirt1	0.285887	0.245	0.085	3.54895e-05
Adrenal gland	CD8+ T	Gtf2f1	0.285848	0.306	0.122	1.14757e-05
Adrenal gland	CD8+ T	Cdc42se1	0.285727	0.427	0.236	0.00133085
Adrenal gland	CD8+ T	Arhgap45	0.283613	0.585	0.384	0.0187044
Adrenal gland	CD8+ T	Sdcbp2	0.283297	0.162	0.043	0.000691741
Adrenal gland	CD8+ T	Pde7a	0.282419	0.493	0.284	0.000446131
Adrenal gland	CD8+ T	Ezr	0.282091	0.688	0.491	0.00624015
Adrenal gland	CD8+ T	Las1l	0.281756	0.295	0.134	0.000921201
Adrenal gland	CD8+ T	Dapk3	0.281292	0.218	0.074	0.000281992
Adrenal gland	CD8+ T	Myb	0.280998	0.174	0.054	0.0021951
Adrenal gland	CD8+ T	Slc16a1	0.280759	0.205	0.06	3.4613e-05
Adrenal gland	CD8+ T	Luc7l2	0.280491	0.689	0.483	0.0270554
Adrenal gland	CD8+ T	Phf3	0.279769	0.577	0.344	0.000170986
Adrenal gland	CD8+ T	Hspa5	0.278465	0.937	0.838	0.000879272
Adrenal gland	CD8+ T	Birc6	0.278136	0.478	0.278	0.000540138
Adrenal gland	CD8+ T	Maf1	0.277638	0.272	0.122	0.00183609
Adrenal gland	CD8+ T	Coro1c	0.277372	0.224	0.08	0.000296773
Adrenal gland	CD8+ T	Myo1g	0.277186	0.297	0.122	8.83301e-05
Adrenal gland	CD8+ T	Fbxo11	0.277049	0.316	0.151	0.00140884
Adrenal gland	CD8+ T	Ppa1	0.276937	0.25	0.119	0.0279327
Adrenal gland	CD8+ T	Gnptab	0.276664	0.25	0.105	0.00271716
Adrenal gland	CD8+ T	Ubash3b	0.276443	0.198	0.082	0.0423909
Adrenal gland	CD8+ T	Azin1	0.275952	0.375	0.193	0.002562
Adrenal gland	CD8+ T	Rnf187	0.275138	0.359	0.176	0.000590815
Adrenal gland	CD8+ T	Lck	0.274551	0.675	0.48	0.0444881
Adrenal gland	CD8+ T	Kdm5a	0.27403	0.515	0.281	0.000108681
Adrenal gland	CD8+ T	Kmt5a	0.273515	0.234	0.074	1.37364e-05
Adrenal gland	CD8+ T	Axin1	0.273069	0.197	0.045	2.28676e-06
Adrenal gland	CD8+ T	Map2k3	0.271401	0.421	0.25	0.0116293
Adrenal gland	CD8+ T	Grk6	0.270815	0.294	0.136	0.00198816
Adrenal gland	CD8+ T	Mau2	0.269249	0.304	0.134	0.000316506
Adrenal gland	CD8+ T	Baz1a	0.268961	0.4	0.224	0.0173318
Adrenal gland	CD8+ T	Ctbp1	0.268626	0.363	0.179	0.000702633
Adrenal gland	CD8+ T	H2-Q7	0.268545	0.992	0.946	0.00105153
Adrenal gland	CD8+ T	Man1a	0.268412	0.376	0.21	0.0378453
Adrenal gland	CD8+ T	Stk10	0.268015	0.484	0.293	0.0270969
Adrenal gland	CD8+ T	Mfsd6	0.267153	0.247	0.111	0.0121555
Adrenal gland	CD8+ T	Tmem165	0.26591	0.246	0.077	3.316e-06
Adrenal gland	CD8+ T	Tnfrsf1b	0.265045	0.665	0.452	0.0312528
Adrenal gland	CD8+ T	Mxd4	0.264557	0.427	0.25	0.0276067
Adrenal gland	CD8+ T	Eif1ad	0.264045	0.285	0.128	0.00229617
Adrenal gland	CD8+ T	Sugt1	0.263984	0.507	0.31	0.0123398
Adrenal gland	CD8+ T	Mical1	0.262593	0.201	0.074	0.00315229
Adrenal gland	CD8+ T	Zbtb7a	0.261818	0.352	0.193	0.0110112
Adrenal gland	CD8+ T	Nsmaf	0.261415	0.265	0.119	0.00337218
Adrenal gland	CD8+ T	Herpud1	0.259985	0.357	0.179	0.00242153
Adrenal gland	CD8+ T	Sell	0.259913	0.182	0.048	0.000123722
Adrenal gland	CD8+ T	Ppp2ca	0.259413	0.664	0.46	0.0264795
Adrenal gland	CD8+ T	Btbd1	0.259317	0.259	0.108	0.000897264
Adrenal gland	CD8+ T	Jak2	0.259288	0.392	0.222	0.00645181
Adrenal gland	CD8+ T	Rnf157	0.258546	0.207	0.085	0.0225817
Adrenal gland	CD8+ T	Pkn1	0.258055	0.354	0.176	0.000595527
Adrenal gland	CD8+ T	Arl8a	0.257514	0.169	0.051	0.00227116
Adrenal gland	CD8+ T	Otulin	0.257436	0.352	0.168	0.000373221
Adrenal gland	CD8+ T	Mnt	0.254586	0.212	0.074	0.00039904
Adrenal gland	CD8+ T	Rbm22	0.254473	0.409	0.222	0.00421399
Adrenal gland	CD8+ T	Taf10	0.253919	0.673	0.398	1.95857e-06
Adrenal gland	CD8+ T	Zfp142	0.25297	0.176	0.062	0.0152872
Adrenal gland	CD8+ T	Hdac1	0.252956	0.313	0.151	0.002335
Adrenal gland	CD8+ T	Clptm1l	0.25202	0.256	0.099	0.000322385
Adrenal gland	CD8+ T	Bag1	0.251827	0.554	0.31	2.87271e-05
Adrenal gland	CD8+ T	Brd1	0.251589	0.488	0.241	3.48241e-06
Adrenal gland	CD8+ T	Aars	0.251447	0.209	0.088	0.0273241
Adrenal gland	CD8+ T	Nsmce4a	0.251141	0.338	0.168	0.00130262
Adrenal gland	CD8+ T	Ftsj3	0.250868	0.297	0.128	0.000217686
Adrenal gland	CD8+ T	Ppp1r2	0.250683	0.376	0.185	0.000559718
Adrenal gland	CD8+ T	Ctcf	0.250498	0.434	0.25	0.0134806
Adrenal gland	CD8+ T	Angel2	0.250408	0.255	0.114	0.00869004
Adrenal gland	CD8+ T	Rps27	-0.253569	0.999	0.997	1.16717e-06
Adrenal gland	CD8+ T	Ftl1	-0.259512	0.963	0.972	0.0201158
Adrenal gland	CD8+ T	Tmsb10	-0.286767	0.999	0.994	4.14945e-09
Adrenal gland	CD8+ T	Sulf2	-0.288739	0.059	0.136	0.0229209
Adrenal gland	CD8+ T	Ifi208	-0.295796	0.052	0.125	0.0155168
Adrenal gland	CD8+ T	Cd52	-0.308098	0.978	0.952	0.00245207
Adrenal gland	CD8+ T	Zbtb16	-0.338769	0.033	0.105	0.000773555
Adrenal gland	CD8+ T	Rps21	-0.339306	0.998	0.997	7.67212e-19
Adrenal gland	CD8+ T	Il7r	-0.339733	0.593	0.716	0.0335588
Adrenal gland	CD8+ T	Chgb	-0.340805	0.027	0.131	7.84613e-11
Adrenal gland	CD8+ T	Srgn	-0.345252	0.983	0.977	0.00115683
Adrenal gland	CD8+ T	P2rx7	-0.368936	0.067	0.153	0.00541619
Adrenal gland	CD8+ T	Ndfip1	-0.37006	0.831	0.83	0.0334525
Adrenal gland	CD8+ T	Ctsw	-0.380221	0.712	0.741	0.000553923
Adrenal gland	CD8+ T	D8Ertd738e	-0.380831	0.8	0.781	0.0426494
Adrenal gland	CD8+ T	Rell1	-0.382356	0.092	0.182	0.0157935
Adrenal gland	CD8+ T	Uba52	-0.384244	0.944	0.935	3.79659e-06
Adrenal gland	CD8+ T	Anxa1	-0.395867	0.056	0.128	0.0435914
Adrenal gland	CD8+ T	Fgl2	-0.407895	0.366	0.483	0.0113726
Adrenal gland	CD8+ T	Ckb	-0.420617	0.107	0.219	0.000144099
Adrenal gland	CD8+ T	mt-Nd5	-0.447206	0.789	0.832	6.76494e-05
Adrenal gland	CD8+ T	Vps37b	-0.44735	0.967	0.96	1.20499e-05
Adrenal gland	CD8+ T	Gimap4	-0.449484	0.786	0.804	3.15852e-05
Adrenal gland	CD8+ T	Trf	-0.472198	0.066	0.148	0.0168587
Adrenal gland	CD8+ T	Klra9	-0.475963	0.044	0.125	0.000855654
Adrenal gland	CD8+ T	Hist1h4d	-0.514542	0.137	0.276	2.55755e-07
Adrenal gland	CD8+ T	Rgs2	-0.526372	0.705	0.753	0.00151967
Adrenal gland	CD8+ T	Rcbtb2	-0.533568	0.119	0.227	0.000655004
Adrenal gland	CD8+ T	Sh3bgrl3	-0.534732	0.935	0.952	3.35462e-14
Adrenal gland	CD8+ T	Atp5md	-0.54095	0.745	0.764	0.000626626
Adrenal gland	CD8+ T	mt-Nd4l	-0.547148	0.685	0.753	7.25753e-09
Adrenal gland	CD8+ T	Socs2	-0.563939	0.05	0.125	0.005901
Adrenal gland	CD8+ T	Junb	-0.571587	0.948	0.969	2.75888e-09
Adrenal gland	CD8+ T	Rhob	-0.582094	0.27	0.398	3.06293e-05
Adrenal gland	CD8+ T	Gm47283	-0.614966	0.16	0.298	4.72293e-06
Adrenal gland	CD8+ T	Klrk1	-0.623083	0.367	0.477	0.00270103
Adrenal gland	CD8+ T	Tmem176b	-0.62818	0.209	0.324	0.000314194
Adrenal gland	CD8+ T	Samsn1	-0.632884	0.476	0.577	2.59104e-05
Adrenal gland	CD8+ T	Cd226	-0.6347	0.161	0.31	6.51836e-08
Adrenal gland	CD8+ T	Ly6d	-0.640568	0.111	0.21	0.00119091
Adrenal gland	CD8+ T	Hsd3b1	-0.64628	0.342	0.446	0.00129084
Adrenal gland	CD8+ T	mt-Nd3	-0.658589	0.758	0.821	2.69664e-15
Adrenal gland	CD8+ T	Cyp11a1	-0.668068	0.317	0.443	5.09845e-06
Adrenal gland	CD8+ T	Bcl2a1b	-0.702183	0.612	0.739	2.09162e-09
Adrenal gland	CD8+ T	Star	-0.707917	0.25	0.389	2.88907e-07
Adrenal gland	CD8+ T	Neurl3	-0.7083	0.588	0.668	1.0314e-05
Adrenal gland	CD8+ T	Mpp7	-0.708812	0.178	0.31	2.76316e-05
Adrenal gland	CD8+ T	Ecrg4	-0.713678	0.091	0.239	7.8173e-11
Adrenal gland	CD8+ T	Bcl2a1d	-0.718877	0.456	0.534	0.00655071
Adrenal gland	CD8+ T	Btg2	-0.754544	0.882	0.898	1.85898e-07
Adrenal gland	CD8+ T	Cyp21a1	-0.767898	0.335	0.497	5.86758e-11
Adrenal gland	CD8+ T	Dusp1	-0.850527	0.711	0.722	6.67181e-05
Adrenal gland	CD8+ T	Nr4a1	-0.890191	0.513	0.582	0.000150762
Adrenal gland	CD8+ T	Fos	-0.898887	0.512	0.639	2.26322e-10
Adrenal gland	CD8+ T	Klrb1c	-0.942599	0.07	0.278	1.85375e-24
Adrenal gland	CD8+ T	Jun	-1.09508	0.406	0.483	0.0139471
Adrenal gland	CD8+ T	Lars2	-1.12249	0.8	0.889	1.93817e-38
Adrenal gland	CD8+ T	Fcer1g	-1.29067	0.115	0.247	4.95165e-08
Adrenal gland	Chromaffin	S100a8	2.37248	0.25	0	1.87043e-05
Adrenal gland	Chromaffin	Cebpb	1.81289	0.625	0.174	0.000385921
Adrenal gland	Chromaffin	Jund	1.78149	0.906	0.51	3.80488e-05
Adrenal gland	Chromaffin	C1ql1	1.72638	0.688	0.295	0.0129506
Adrenal gland	Chromaffin	Phox2a	1.54844	0.656	0.309	0.0404248
Adrenal gland	Chromaffin	Ybx1	1.33905	0.812	0.416	0.0220281
Adrenal gland	Chromaffin	Calb1	1.19025	0.219	0.007	0.00408317
Adrenal gland	Chromaffin	Eef1a2	1.18866	0.531	0.168	0.0101863
Adrenal gland	Chromaffin	Mtch1	1.16566	0.688	0.195	5.93497e-05
Adrenal gland	Chromaffin	Gnas	1.15494	1	0.872	0.00712857
Adrenal gland	Chromaffin	Rnf11	1.11684	0.656	0.208	0.00133516
Adrenal gland	Chromaffin	Srsf9	1.10419	0.562	0.107	4.70094e-06
Adrenal gland	Chromaffin	Hnrnpd	1.07391	0.625	0.128	5.42833e-06
Adrenal gland	Chromaffin	Smpd3	1.04212	0.531	0.154	0.01762
Adrenal gland	Chromaffin	Tle1	0.992156	0.625	0.228	0.0214944
Adrenal gland	Chromaffin	Ppp2r5c	0.942112	0.688	0.242	0.00488486
Adrenal gland	Chromaffin	Plekha3	0.901888	0.5	0.101	0.00127502
Adrenal gland	Chromaffin	Taf10	0.840461	0.531	0.121	0.00157381
Adrenal gland	Chromaffin	Dapk3	0.625285	0.344	0.02	2.42142e-05
Adrenal gland	Chromaffin	Rapgef1	0.57965	0.312	0.034	0.00655497
Adrenal gland	Chromaffin	Pwwp2a	0.404504	0.312	0.034	0.0176684
Adrenal gland	Chromaffin	Cyp21a1	-2.09394	0.375	0.805	0.00740065
Adrenal gland	Chromaffin	Fdx1	-2.17164	0.531	0.819	0.0380488
Adrenal gland	Chromaffin	Abcb1b	-2.67275	0.062	0.544	0.0372256
Adrenal gland	Chromaffin	Cyp11a1	-2.75667	0.344	0.738	0.00575795
Adrenal gland	Chromaffin	Srd5a2	-2.95961	0	0.497	0.0289307
Adrenal gland	Chromaffin	Star	-3.57559	0.188	0.846	4.19597e-07
Adrenal gland	Cortex	Hbb-bs	1.889	0.525	0.119	3.44274e-155
Adrenal gland	Cortex	S100a9	1.61168	0.399	0.019	2.50764e-219
Adrenal gland	Cortex	Nupr1	1.32958	0.521	0.305	4.63926e-39
Adrenal gland	Cortex	Hba-a1	1.31147	0.274	0.058	3.56509e-71
Adrenal gland	Cortex	S100a8	1.15896	0.268	0.014	1.20107e-138
Adrenal gland	Cortex	Cxcl1	1.01457	0.509	0.229	1.76972e-62
Adrenal gland	Cortex	Hba-a2	0.96299	0.26	0.055	5.283e-66
Adrenal gland	Cortex	Cebpb	0.869047	0.981	0.704	2.02214e-120
Adrenal gland	Cortex	Hmox1	0.780097	0.873	0.705	4.57494e-46
Adrenal gland	Cortex	Hspa1a	0.775719	0.851	0.743	1.20482e-30
Adrenal gland	Cortex	Jund	0.769917	0.999	0.984	8.22922e-102
Adrenal gland	Cortex	Mt2	0.750372	0.869	0.778	8.43639e-29
Adrenal gland	Cortex	Hbb-bt	0.700844	0.132	0.026	9.60803e-33
Adrenal gland	Cortex	Icam1	0.696148	0.536	0.269	4.00539e-58
Adrenal gland	Cortex	Igfbp7	0.665319	0.973	0.967	2.7994e-81
Adrenal gland	Cortex	Ifitm3	0.663183	0.972	0.933	4.55475e-62
Adrenal gland	Cortex	Hspa1b	0.594654	0.726	0.504	2.55526e-39
Adrenal gland	Cortex	Mcl1	0.566606	0.976	0.91	1.14718e-74
Adrenal gland	Cortex	B2m	0.565297	0.97	0.883	3.09886e-39
Adrenal gland	Cortex	Hbegf	0.539847	0.772	0.629	4.29679e-20
Adrenal gland	Cortex	Tle5	0.538523	0.996	0.998	3.14775e-109
Adrenal gland	Cortex	Serpine1	0.535457	0.274	0.174	1.07995e-08
Adrenal gland	Cortex	Wdfy1	0.529581	0.668	0.23	7.1609e-156
Adrenal gland	Cortex	Adh1	0.529082	0.786	0.687	1.8172e-10
Adrenal gland	Cortex	Srgn	0.528657	0.411	0.207	8.13517e-28
Adrenal gland	Cortex	Cryab	0.520511	0.577	0.349	1.17909e-36
Adrenal gland	Cortex	Hspb1	0.516174	0.99	0.979	1.25133e-21
Adrenal gland	Cortex	Sbno2	0.514751	0.881	0.775	2.78455e-38
Adrenal gland	Cortex	H2-D1	0.509413	0.908	0.796	2.11017e-34
Adrenal gland	Cortex	Pim1	0.504273	0.929	0.83	7.6067e-40
Adrenal gland	Cortex	Cxcl10	0.502817	0.322	0.186	2.51523e-13
Adrenal gland	Cortex	Cd59a	0.496267	0.918	0.721	8.33113e-63
Adrenal gland	Cortex	Irf1	0.486522	0.698	0.572	7.42149e-17
Adrenal gland	Cortex	Dusp1	0.479617	0.969	0.909	1.59931e-36
Adrenal gland	Cortex	Gdf15	0.478764	0.421	0.262	5.13347e-18
Adrenal gland	Cortex	Taf10	0.478635	0.917	0.673	1.68541e-78
Adrenal gland	Cortex	Ddit3	0.460318	0.78	0.639	3.61928e-22
Adrenal gland	Cortex	Gnas	0.45209	0.999	0.999	2.13069e-114
Adrenal gland	Cortex	Fosb	0.450777	0.993	0.982	1.14145e-51
Adrenal gland	Cortex	Sqstm1	0.44976	0.994	0.982	1.23838e-38
Adrenal gland	Cortex	Clic4	0.448122	0.526	0.348	6.6956e-25
Adrenal gland	Cortex	Atf4	0.444234	0.942	0.881	3.06336e-32
Adrenal gland	Cortex	H2-K1	0.440214	0.943	0.896	3.63704e-21
Adrenal gland	Cortex	AC149090.1	0.439583	0.604	0.325	9.75019e-60
Adrenal gland	Cortex	Creb5	0.438809	0.607	0.491	3.46266e-10
Adrenal gland	Cortex	Hspa8	0.434431	0.999	1	1.27869e-68
Adrenal gland	Cortex	Ube2m	0.419451	0.909	0.684	1.68634e-62
Adrenal gland	Cortex	Igkc	0.417887	0.447	0.064	1.54994e-162
Adrenal gland	Cortex	Rrad	0.417126	0.317	0.214	2.44171e-06
Adrenal gland	Cortex	Ahnak	0.413954	0.927	0.875	8.53302e-14
Adrenal gland	Cortex	Klf2	0.413059	0.93	0.88	4.83197e-11
Adrenal gland	Cortex	Tmem176a	0.411226	0.996	0.995	2.27857e-45
Adrenal gland	Cortex	Rnf11	0.409017	0.919	0.78	3.12028e-56
Adrenal gland	Cortex	Nfkbia	0.406467	0.864	0.82	5.43762e-09
Adrenal gland	Cortex	Plaur	0.4008	0.457	0.26	1.57916e-30
Adrenal gland	Cortex	Srsf9	0.398129	0.914	0.631	1.47291e-64
Adrenal gland	Cortex	Igfbp3	0.394355	0.234	0.149	6.67762e-05
Adrenal gland	Cortex	Mbd2	0.389961	0.817	0.561	5.10264e-60
Adrenal gland	Cortex	Ppp1r14b	0.389946	0.968	0.886	3.17051e-51
Adrenal gland	Cortex	Pnrc1	0.385181	0.95	0.855	3.83986e-43
Adrenal gland	Cortex	Rtn4	0.382143	0.961	0.867	1.52641e-48
Adrenal gland	Cortex	Gclm	0.380675	0.802	0.55	4.01126e-52
Adrenal gland	Cortex	C4b	0.377857	0.489	0.358	5.35887e-12
Adrenal gland	Cortex	Odc1	0.37716	0.931	0.872	3.31057e-10
Adrenal gland	Cortex	Anxa5	0.376137	0.97	0.942	8.06877e-26
Adrenal gland	Cortex	Tm4sf1	0.374813	0.238	0.159	0.000355783
Adrenal gland	Cortex	Eef2	0.372116	0.995	0.994	9.64848e-76
Adrenal gland	Cortex	Mapkapk2	0.371615	0.861	0.724	6.46283e-42
Adrenal gland	Cortex	Tmem160	0.369624	0.907	0.776	2.63971e-44
Adrenal gland	Cortex	Maff	0.369536	0.829	0.709	3.6234e-16
Adrenal gland	Cortex	Ccl5	0.366715	0.28	0.054	1.4091e-78
Adrenal gland	Cortex	Hnrnpa0	0.366088	0.925	0.736	1.48765e-49
Adrenal gland	Cortex	Gm43305	0.364653	0.515	0.193	1.14078e-77
Adrenal gland	Cortex	Cdkn1a	0.361988	0.816	0.67	2.26164e-15
Adrenal gland	Cortex	Sat1	0.361833	0.846	0.818	0.01554
Adrenal gland	Cortex	Bhlhe40	0.359022	0.818	0.733	2.89515e-16
Adrenal gland	Cortex	Lmna	0.358942	0.969	0.962	4.89909e-19
Adrenal gland	Cortex	Mdm2	0.358738	0.755	0.62	1.98182e-18
Adrenal gland	Cortex	Klf3	0.350736	0.811	0.701	1.31009e-18
Adrenal gland	Cortex	Nudt4	0.350653	0.833	0.703	3.34217e-23
Adrenal gland	Cortex	Cyp11b1	0.350367	0.823	0.778	6.49325e-08
Adrenal gland	Cortex	S100a6	0.34854	0.275	0.132	2.79844e-19
Adrenal gland	Cortex	Ppp2ca	0.347181	0.955	0.865	2.11607e-40
Adrenal gland	Cortex	Brd2	0.345498	0.906	0.817	6.59916e-18
Adrenal gland	Cortex	Purb	0.345174	0.886	0.749	3.11292e-38
Adrenal gland	Cortex	Mafk	0.342132	0.845	0.721	7.21144e-30
Adrenal gland	Cortex	Sdc4	0.341817	0.722	0.591	3.44261e-08
Adrenal gland	Cortex	Pura	0.335518	0.93	0.833	7.66338e-43
Adrenal gland	Cortex	Gabarapl1	0.334187	0.93	0.866	3.18802e-35
Adrenal gland	Cortex	Ptms	0.33324	0.996	0.982	4.1165e-46
Adrenal gland	Cortex	Tcim	0.329855	0.777	0.695	5.61211e-11
Adrenal gland	Cortex	Isg15	0.329132	0.26	0.18	0.000527605
Adrenal gland	Cortex	S100a11	0.328494	0.853	0.776	4.54451e-11
Adrenal gland	Cortex	Btg1	0.326531	0.968	0.932	2.50977e-22
Adrenal gland	Cortex	Ubc	0.3235	0.999	1	5.88996e-31
Adrenal gland	Cortex	Mafg	0.323421	0.795	0.624	5.60769e-31
Adrenal gland	Cortex	Lonp1	0.322141	0.958	0.879	3.19892e-28
Adrenal gland	Cortex	Mxra7	0.321272	0.641	0.403	1.33758e-37
Adrenal gland	Cortex	H3f3b	0.321015	0.997	0.999	6.38017e-12
Adrenal gland	Cortex	Osgin1	0.31907	0.674	0.588	0.049449
Adrenal gland	Cortex	Ptov1	0.318259	0.947	0.857	9.09081e-44
Adrenal gland	Cortex	Cdk2ap1	0.31769	0.73	0.488	4.7948e-44
Adrenal gland	Cortex	Csf1	0.317441	0.377	0.211	3.87819e-22
Adrenal gland	Cortex	Myadm	0.317062	0.887	0.79	4.32386e-20
Adrenal gland	Cortex	Ybx1	0.314762	0.986	0.97	1.13356e-44
Adrenal gland	Cortex	Lamp1	0.313953	0.98	0.931	5.31041e-45
Adrenal gland	Cortex	Tnip1	0.313807	0.678	0.533	5.47993e-17
Adrenal gland	Cortex	Cxcl2	0.313324	0.354	0.223	5.65321e-13
Adrenal gland	Cortex	Bri3	0.3127	0.971	0.9	1.13055e-34
Adrenal gland	Cortex	Timp3	0.309975	0.99	0.995	8.89418e-11
Adrenal gland	Cortex	Sntb2	0.309721	0.767	0.591	4.86258e-25
Adrenal gland	Cortex	Noct	0.309336	0.711	0.568	1.58681e-16
Adrenal gland	Cortex	Ilrun	0.306651	0.819	0.628	9.1255e-37
Adrenal gland	Cortex	Tinagl1	0.305263	0.755	0.645	1.90549e-10
Adrenal gland	Cortex	Crim1	0.304716	0.703	0.521	2.02691e-25
Adrenal gland	Cortex	Tnfaip2	0.304561	0.343	0.207	1.11444e-14
Adrenal gland	Cortex	Slc38a2	0.301667	0.929	0.859	1.07505e-19
Adrenal gland	Cortex	Fosl1	0.301345	0.485	0.277	1.16751e-30
Adrenal gland	Cortex	Htra1	0.298334	0.556	0.353	4.70376e-25
Adrenal gland	Cortex	Bcar1	0.298259	0.769	0.605	3.72856e-24
Adrenal gland	Cortex	Pnp	0.295915	0.486	0.369	6.29884e-08
Adrenal gland	Cortex	Cd74	0.294974	0.65	0.398	4.14308e-46
Adrenal gland	Cortex	Ddx3x	0.294939	0.965	0.938	1.21755e-20
Adrenal gland	Cortex	Pabpn1	0.290472	0.9	0.792	1.62075e-29
Adrenal gland	Cortex	Grb2	0.289131	0.829	0.643	1.49528e-32
Adrenal gland	Cortex	Paqr8	0.288216	0.652	0.497	3.02062e-18
Adrenal gland	Cortex	Tprgl	0.286593	0.873	0.748	2.11583e-29
Adrenal gland	Cortex	Ifit1	0.286516	0.157	0.077	6.38458e-09
Adrenal gland	Cortex	Casp12	0.285707	0.74	0.535	8.90177e-29
Adrenal gland	Cortex	Ywhah	0.284413	0.942	0.94	2.29997e-09
Adrenal gland	Cortex	Serinc3	0.282254	0.994	0.99	6.7906e-26
Adrenal gland	Cortex	Irf2bpl	0.282225	0.866	0.802	5.48613e-09
Adrenal gland	Cortex	Sowahc	0.280906	0.785	0.721	3.41559e-07
Adrenal gland	Cortex	Lgals3	0.280024	0.3	0.166	7.88444e-15
Adrenal gland	Cortex	Nr1d1	0.278435	0.912	0.843	1.57307e-17
Adrenal gland	Cortex	Ptp4a2	0.278055	0.979	0.957	2.05185e-31
Adrenal gland	Cortex	Nsmce4a	0.275323	0.807	0.598	2.0907e-32
Adrenal gland	Cortex	Marcks	0.274433	0.429	0.252	2.62582e-22
Adrenal gland	Cortex	Rac1	0.274414	0.947	0.876	9.61544e-30
Adrenal gland	Cortex	Capns1	0.27276	0.984	0.982	7.3436e-35
Adrenal gland	Cortex	Ppp4r2	0.27109	0.715	0.513	2.40117e-29
Adrenal gland	Cortex	Rhob	0.269707	0.991	0.984	1.21795e-23
Adrenal gland	Cortex	Slc25a33	0.26891	0.668	0.475	1.29336e-21
Adrenal gland	Cortex	Pmepa1	0.268051	0.258	0.164	7.39748e-08
Adrenal gland	Cortex	Litaf	0.26787	0.644	0.44	2.15581e-26
Adrenal gland	Cortex	Pcolce	0.26722	0.994	0.984	7.49613e-27
Adrenal gland	Cortex	Socs2	0.26551	0.496	0.343	1.1361e-15
Adrenal gland	Cortex	Wnt4	0.265296	0.966	0.961	4.25674e-13
Adrenal gland	Cortex	Cdkn1c	0.265083	0.805	0.735	1.05772e-07
Adrenal gland	Cortex	Tapbp	0.264515	0.747	0.572	3.69294e-23
Adrenal gland	Cortex	Cdkn2a	0.264209	0.447	0.261	6.65461e-24
Adrenal gland	Cortex	Neat1	0.264124	0.935	0.922	0.0139172
Adrenal gland	Cortex	Tns1	0.263458	0.896	0.82	4.2645e-18
Adrenal gland	Cortex	Hdgf	0.261777	0.933	0.863	3.65585e-24
Adrenal gland	Cortex	Ppm1a	0.26106	0.852	0.708	4.58006e-26
Adrenal gland	Cortex	Zfp36l2	0.260904	0.685	0.528	9.56712e-15
Adrenal gland	Cortex	Col4a1	0.259733	0.853	0.775	7.9043e-11
Adrenal gland	Cortex	Hsd3b1	0.259539	1	0.999	3.82728e-17
Adrenal gland	Cortex	Cdv3	0.258905	0.849	0.684	4.53067e-25
Adrenal gland	Cortex	Ddit4	0.258799	0.315	0.207	1.67067e-08
Adrenal gland	Cortex	Mt1	0.25864	0.997	0.994	0.000289434
Adrenal gland	Cortex	Tmem176b	0.257948	0.996	0.998	2.80642e-28
Adrenal gland	Cortex	Gna11	0.257676	0.851	0.709	3.09622e-25
Adrenal gland	Cortex	Wee1	0.257252	0.653	0.534	5.0465e-08
Adrenal gland	Cortex	Hsp90aa1	0.256773	0.995	0.997	3.97248e-09
Adrenal gland	Cortex	C1ra	0.254998	0.71	0.547	6.07257e-21
Adrenal gland	Cortex	Paip1	0.254035	0.776	0.63	1.09492e-20
Adrenal gland	Cortex	Iigp1	0.253948	0.196	0.118	9.52787e-05
Adrenal gland	Cortex	Wsb2	0.251963	0.726	0.544	6.16769e-19
Adrenal gland	Cortex	Acadm	-0.250486	0.922	0.917	1.80692e-12
Adrenal gland	Cortex	Pcp4l1	-0.250775	0.787	0.847	1.16015e-08
Adrenal gland	Cortex	mt-Atp8	-0.250879	0.973	0.99	2.7924e-15
Adrenal gland	Cortex	Apopt1	-0.251157	0.782	0.831	3.78889e-18
Adrenal gland	Cortex	Tmem14c	-0.251509	0.826	0.858	1.61533e-21
Adrenal gland	Cortex	Cacybp	-0.251568	0.859	0.891	6.79333e-24
Adrenal gland	Cortex	Hspa4	-0.25304	0.889	0.904	2.71112e-16
Adrenal gland	Cortex	mt-Nd5	-0.254539	0.972	0.995	7.83102e-26
Adrenal gland	Cortex	Snx6	-0.255874	0.603	0.712	1.33717e-22
Adrenal gland	Cortex	Hoxb7	-0.256203	0.57	0.675	5.91374e-16
Adrenal gland	Cortex	Ndufc1	-0.258134	0.988	0.99	2.27849e-31
Adrenal gland	Cortex	Bex3	-0.259231	0.874	0.904	1.68844e-23
Adrenal gland	Cortex	Akr1cl	-0.259321	0.996	0.995	5.39323e-07
Adrenal gland	Cortex	Pfn1	-0.267089	0.989	0.993	7.47154e-37
Adrenal gland	Cortex	Zfyve21	-0.274463	0.77	0.827	2.72958e-17
Adrenal gland	Cortex	Cbx4	-0.281393	0.609	0.693	2.38723e-11
Adrenal gland	Cortex	Mest	-0.281949	0.443	0.55	2.66117e-11
Adrenal gland	Cortex	Mrap	-0.283031	0.605	0.661	6.58215e-05
Adrenal gland	Cortex	Egr3	-0.284488	0.12	0.261	4.71327e-17
Adrenal gland	Cortex	Hist1h4d	-0.284865	0.239	0.441	3.00766e-30
Adrenal gland	Cortex	Prlr	-0.285053	0.74	0.803	2.09866e-11
Adrenal gland	Cortex	Atp5md	-0.286926	0.961	0.975	1.25439e-35
Adrenal gland	Cortex	Higd1a	-0.287458	0.811	0.849	1.23674e-27
Adrenal gland	Cortex	Rpl27	-0.291971	0.997	1	1.64877e-63
Adrenal gland	Cortex	Rbis	-0.292188	0.781	0.836	5.95382e-30
Adrenal gland	Cortex	Ptn	-0.293149	0.808	0.891	1.55943e-12
Adrenal gland	Cortex	Prcd	-0.297654	0.661	0.755	1.87591e-17
Adrenal gland	Cortex	Trp53inp1	-0.298788	0.634	0.727	5.07785e-11
Adrenal gland	Cortex	Mpc2	-0.302932	0.933	0.936	2.49091e-33
Adrenal gland	Cortex	Atg101	-0.304973	0.325	0.443	1.97917e-12
Adrenal gland	Cortex	Hes6	-0.307594	0.412	0.524	2.8951e-15
Adrenal gland	Cortex	Sik1	-0.309737	0.532	0.65	1.38308e-12
Adrenal gland	Cortex	Ldhb	-0.309825	0.874	0.9	2.77428e-16
Adrenal gland	Cortex	Gem	-0.310502	0.806	0.804	0.00842475
Adrenal gland	Cortex	Ndufb4	-0.312144	0.978	0.984	2.72661e-47
Adrenal gland	Cortex	Tmem35a	-0.319641	0.806	0.85	1.08254e-19
Adrenal gland	Cortex	Gamt	-0.321012	0.947	0.956	1.0295e-28
Adrenal gland	Cortex	Ly6d	-0.323238	0.688	0.767	0.0035524
Adrenal gland	Cortex	Sphkap	-0.324867	0.55	0.631	1.74326e-12
Adrenal gland	Cortex	Susd3	-0.326666	0.114	0.315	8.80948e-32
Adrenal gland	Cortex	Mcrip2	-0.327707	0.657	0.736	3.60836e-19
Adrenal gland	Cortex	Nsf	-0.336396	0.627	0.683	1.0846e-13
Adrenal gland	Cortex	Rims2	-0.337003	0.558	0.664	9.71325e-16
Adrenal gland	Cortex	Alas1	-0.345462	0.965	0.973	2.82299e-14
Adrenal gland	Cortex	Egr1	-0.352665	0.938	0.918	6.02419e-07
Adrenal gland	Cortex	Tiparp	-0.357239	0.608	0.676	1.31679e-09
Adrenal gland	Cortex	Tbx3	-0.360012	0.841	0.909	1.05201e-32
Adrenal gland	Cortex	Ier2	-0.366527	0.778	0.771	1.46154e-06
Adrenal gland	Cortex	Atpif1	-0.369997	0.979	0.992	2.76393e-61
Adrenal gland	Cortex	Marc2	-0.389408	0.844	0.886	1.86822e-39
Adrenal gland	Cortex	Fos	-0.391179	0.982	0.976	5.79164e-10
Adrenal gland	Cortex	Atf3	-0.396573	0.939	0.937	2.2106e-07
Adrenal gland	Cortex	Smpx	-0.397368	0.575	0.678	2.10625e-26
Adrenal gland	Cortex	Id3	-0.398108	0.746	0.757	0.00230735
Adrenal gland	Cortex	Hist1h1e	-0.399832	0.386	0.575	4.35703e-33
Adrenal gland	Cortex	Steap1	-0.404857	0.626	0.707	2.09426e-21
Adrenal gland	Cortex	Nr4a3	-0.408602	0.722	0.762	6.2977e-14
Adrenal gland	Cortex	Srp19	-0.423179	0.855	0.899	1.09328e-46
Adrenal gland	Cortex	Btg2	-0.431682	0.988	0.979	7.02713e-06
Adrenal gland	Cortex	Nr4a1	-0.441598	0.942	0.965	1.13921e-25
Adrenal gland	Cortex	mt-Nd4l	-0.466077	0.974	0.995	1.79412e-81
Adrenal gland	Cortex	Fdx1	-0.495576	0.999	1	1.59115e-43
Adrenal gland	Cortex	Vsnl1	-0.522011	0.466	0.661	5.41575e-32
Adrenal gland	Cortex	Hmgb3	-0.52365	0.928	0.971	1.71083e-43
Adrenal gland	Cortex	Fads2	-0.534052	0.628	0.644	0.00104482
Adrenal gland	Cortex	Pde10a	-0.536953	0.326	0.55	3.57789e-40
Adrenal gland	Cortex	Gm47283	-0.56729	0.418	0.607	1.35612e-39
Adrenal gland	Cortex	Mpp7	-0.571171	0.16	0.413	9.6959e-47
Adrenal gland	Cortex	Ecrg4	-0.58438	0.854	0.904	2.65921e-16
Adrenal gland	Cortex	Junb	-0.614182	0.983	0.979	2.84867e-18
Adrenal gland	Cortex	mt-Nd3	-0.654181	0.979	0.996	5.807e-156
Adrenal gland	Cortex	Rgs2	-0.746142	0.829	0.873	6.75181e-21
Adrenal gland	Cortex	Lars2	-0.813448	0.957	0.985	9.8335e-117
Adrenal gland	Cortex	Nr4a2	-0.832549	0.586	0.707	2.25593e-30
Adrenal gland	DNT	Hbb-bs	1.20804	0.367	0.031	1.01548e-08
Adrenal gland	DNT	Ier5l	1.05385	0.736	0.367	3.14317e-10
Adrenal gland	DNT	Kbtbd11	0.797372	0.705	0.414	0.000121472
Adrenal gland	DNT	Icos	0.749228	0.959	0.852	2.23575e-10
Adrenal gland	DNT	Lmo4	0.732601	0.886	0.648	8.36682e-06
Adrenal gland	DNT	Ramp3	0.6936	0.886	0.711	0.000710684
Adrenal gland	DNT	Runx3	0.68916	0.638	0.352	0.00508105
Adrenal gland	DNT	S100a9	0.681406	0.255	0.016	0.000151929
Adrenal gland	DNT	Stk4	0.675132	0.662	0.367	0.00135379
Adrenal gland	DNT	Prkd3	0.654529	0.4	0.109	0.000371798
Adrenal gland	DNT	Stat3	0.635664	0.678	0.43	0.0335378
Adrenal gland	DNT	H2afz	0.563838	0.928	0.805	0.00173514
Adrenal gland	DNT	Thy1	0.550972	0.86	0.641	0.00348102
Adrenal gland	DNT	Gm26917	0.537589	0.726	0.5	0.0266813
Adrenal gland	DNT	Tmem176a	0.524791	0.983	0.93	2.119e-05
Adrenal gland	DNT	Cpm	0.518677	0.374	0.133	0.0414019
Adrenal gland	DNT	Sesn1	0.505275	0.272	0.062	0.0366773
Adrenal gland	DNT	Shisa5	0.499418	0.84	0.547	0.0132009
Adrenal gland	DNT	Fosl2	0.463298	0.859	0.641	0.0235683
Adrenal gland	DNT	Tmem176b	0.416553	0.972	0.914	0.0134883
Adrenal gland	DNT	H2-K1	0.380265	1	0.992	0.000459424
Adrenal gland	DNT	Tle5	0.376075	0.934	0.719	0.0333421
Adrenal gland	DNT	mt-Nd1	0.367921	0.991	0.984	0.0026673
Adrenal gland	DNT	Rps4x	0.290573	0.998	0.992	0.00301716
Adrenal gland	DNT	mt-Co3	0.287062	1	1	0.0197631
Adrenal gland	DNT	Rps29	-0.259251	1	1	0.0232428
Adrenal gland	DNT	Chgb	-0.350095	0.017	0.109	0.0051926
Adrenal gland	DNT	Malat1	-0.419189	1	1	0.00278672
Adrenal gland	DNT	Bcl2a1b	-0.663114	0.919	0.922	0.00943751
Adrenal gland	DNT	Hif1a	-0.664822	0.398	0.586	0.00680759
Adrenal gland	DNT	Cd3g	-0.687343	0.974	0.953	3.47833e-08
Adrenal gland	DNT	Bcl2a1d	-0.751089	0.79	0.789	0.00793346
Adrenal gland	DNT	Mpp7	-0.763002	0.402	0.586	0.0176561
Adrenal gland	DNT	Gm47283	-0.84057	0.205	0.398	0.000729411
Adrenal gland	DNT	Lars2	-0.870958	0.828	0.875	4.10822e-13
Adrenal gland	DNT	Rgs1	-0.977719	0.891	0.938	5.07824e-07
Adrenal gland	DNT	Tcrg-C1	-1.14419	0.481	0.641	0.000155805
Adrenal gland	DNT	Cd163l1	-1.213	0.191	0.594	4.49485e-15
Adrenal gland	DNT	Trdc	-1.75144	0.203	0.656	2.9676e-22
Adrenal gland	DNT	Trdv4	-2.08731	0.136	0.602	3.97553e-30
Adrenal gland	Dendritic cell	Hbb-bs	3.69573	0.374	0.08	5.98421e-11
Adrenal gland	Dendritic cell	Igkc	3.24779	0.325	0.046	1.78704e-11
Adrenal gland	Dendritic cell	Hba-a1	2.58107	0.17	0.03	0.00417193
Adrenal gland	Dendritic cell	Ccl5	1.59493	0.342	0.076	1.20024e-09
Adrenal gland	Dendritic cell	Cxcl9	1.41685	0.265	0.097	0.00655348
Adrenal gland	Dendritic cell	Ly6a	0.947795	0.486	0.27	0.000371607
Adrenal gland	Dendritic cell	Serpinb9	0.802758	0.48	0.27	0.000612126
Adrenal gland	Dendritic cell	Serpina3g	0.74643	0.229	0.051	0.000121537
Adrenal gland	Dendritic cell	Gm42031	0.714434	0.427	0.076	7.47173e-17
Adrenal gland	Dendritic cell	S100a9	0.705571	0.291	0.017	3.63533e-13
Adrenal gland	Dendritic cell	Basp1	0.704245	0.817	0.658	3.07121e-05
Adrenal gland	Dendritic cell	H2-Q7	0.599613	0.786	0.624	0.000388448
Adrenal gland	Dendritic cell	Klf2	0.585801	0.59	0.346	0.00558603
Adrenal gland	Dendritic cell	Csf2rb	0.574073	0.824	0.684	0.00220511
Adrenal gland	Dendritic cell	Hspa8	0.560754	0.996	0.983	1.88436e-06
Adrenal gland	Dendritic cell	Plac8	0.558304	0.733	0.561	0.0499904
Adrenal gland	Dendritic cell	Gm43305	0.546209	0.44	0.127	1.84881e-11
Adrenal gland	Dendritic cell	Snx20	0.541611	0.834	0.565	2.43493e-07
Adrenal gland	Dendritic cell	Oasl1	0.521039	0.257	0.076	0.000470635
Adrenal gland	Dendritic cell	Ly6e	0.479651	0.975	0.916	2.68129e-06
Adrenal gland	Dendritic cell	Tapbp	0.466113	0.845	0.637	3.23874e-07
Adrenal gland	Dendritic cell	Fgl2	0.449674	0.699	0.489	0.000460182
Adrenal gland	Dendritic cell	Zyx	0.448885	0.826	0.667	0.00432495
Adrenal gland	Dendritic cell	Taf10	0.448334	0.858	0.532	4.4906e-10
Adrenal gland	Dendritic cell	Tle5	0.443529	0.879	0.591	5.23711e-09
Adrenal gland	Dendritic cell	Apoe	0.442463	0.735	0.506	0.0358118
Adrenal gland	Dendritic cell	Ppp2ca	0.437095	0.879	0.675	5.82747e-07
Adrenal gland	Dendritic cell	Hnrnpa0	0.432697	0.885	0.612	8.8965e-11
Adrenal gland	Dendritic cell	Ybx3	0.427489	0.703	0.401	7.69967e-06
Adrenal gland	Dendritic cell	H2-K1	0.424931	0.996	1	1.15914e-08
Adrenal gland	Dendritic cell	Mapkapk2	0.42219	0.707	0.371	1.91671e-06
Adrenal gland	Dendritic cell	Cdv3	0.417588	0.686	0.435	0.000392276
Adrenal gland	Dendritic cell	Grasp	0.417456	0.711	0.456	9.23382e-05
Adrenal gland	Dendritic cell	Slc38a2	0.416736	0.762	0.523	0.0016911
Adrenal gland	Dendritic cell	Tnfrsf1a	0.416696	0.62	0.338	2.41486e-05
Adrenal gland	Dendritic cell	Atf4	0.41615	0.905	0.772	0.000154504
Adrenal gland	Dendritic cell	S100a8	0.410072	0.187	0.008	8.09393e-07
Adrenal gland	Dendritic cell	AW112010	0.406661	0.563	0.333	0.00639784
Adrenal gland	Dendritic cell	Phc2	0.406222	0.452	0.211	2.66559e-05
Adrenal gland	Dendritic cell	Fam49b	0.390216	0.928	0.814	6.34734e-05
Adrenal gland	Dendritic cell	Ptms	0.389074	0.936	0.835	0.00246777
Adrenal gland	Dendritic cell	Mbd2	0.384314	0.597	0.283	2.15982e-07
Adrenal gland	Dendritic cell	Srsf9	0.382238	0.656	0.397	8.06739e-05
Adrenal gland	Dendritic cell	Tap2	0.378729	0.577	0.346	0.000806855
Adrenal gland	Dendritic cell	Ptp4a2	0.376133	0.894	0.789	0.000858881
Adrenal gland	Dendritic cell	Hnrnpd	0.371102	0.733	0.511	0.000555297
Adrenal gland	Dendritic cell	Tubb5	0.353356	0.612	0.367	0.0314786
Adrenal gland	Dendritic cell	Ybx1	0.35054	0.983	0.916	7.39187e-06
Adrenal gland	Dendritic cell	Pabpn1	0.349435	0.607	0.342	0.00015813
Adrenal gland	Dendritic cell	Set	0.346565	0.873	0.747	0.0203576
Adrenal gland	Dendritic cell	Alyref	0.346512	0.614	0.363	0.00160895
Adrenal gland	Dendritic cell	Gnas	0.345002	0.985	0.937	9.7201e-05
Adrenal gland	Dendritic cell	H2-Q4	0.343868	0.614	0.38	0.011317
Adrenal gland	Dendritic cell	Hic1	0.333317	0.297	0.122	0.0112811
Adrenal gland	Dendritic cell	Jund	0.330889	0.977	0.844	3.43661e-05
Adrenal gland	Dendritic cell	Lrrc8d	0.32914	0.626	0.354	0.0019965
Adrenal gland	Dendritic cell	Zfp91	0.326016	0.597	0.316	9.71079e-05
Adrenal gland	Dendritic cell	Tap1	0.324473	0.624	0.384	0.00204575
Adrenal gland	Dendritic cell	Ube2m	0.323712	0.56	0.253	6.89107e-07
Adrenal gland	Dendritic cell	Ass1	0.32238	0.544	0.287	0.00174392
Adrenal gland	Dendritic cell	H2-D1	0.310286	0.996	1	0.000118182
Adrenal gland	Dendritic cell	Ppp1r14b	0.3065	0.73	0.481	0.00629066
Adrenal gland	Dendritic cell	Spn	0.300377	0.316	0.114	0.0011572
Adrenal gland	Dendritic cell	Rab21	0.297825	0.671	0.401	0.0081403
Adrenal gland	Dendritic cell	Ppp1r15b	0.294769	0.463	0.228	0.000853037
Adrenal gland	Dendritic cell	B2m	0.29307	0.998	1	0.000621896
Adrenal gland	Dendritic cell	Kras	0.288112	0.592	0.354	0.0266936
Adrenal gland	Dendritic cell	Eef2	0.286427	0.985	0.975	0.00110844
Adrenal gland	Dendritic cell	Srsf2	0.285713	0.866	0.633	0.00264649
Adrenal gland	Dendritic cell	Grb2	0.285447	0.902	0.684	0.000702811
Adrenal gland	Dendritic cell	Pip5k1c	0.2847	0.62	0.371	0.014384
Adrenal gland	Dendritic cell	Cd82	0.279971	0.571	0.316	0.000573536
Adrenal gland	Dendritic cell	Zbtb7a	0.278425	0.452	0.19	1.80325e-05
Adrenal gland	Dendritic cell	Cd38	0.277511	0.221	0.068	0.0185826
Adrenal gland	Dendritic cell	Sdc3	0.276285	0.478	0.257	0.0131409
Adrenal gland	Dendritic cell	Hnrnpab	0.275964	0.856	0.679	0.0118222
Adrenal gland	Dendritic cell	Zbtb1	0.275861	0.251	0.076	0.00150079
Adrenal gland	Dendritic cell	Nab1	0.271172	0.473	0.224	0.000543745
Adrenal gland	Dendritic cell	Larp1	0.267879	0.514	0.291	0.0421381
Adrenal gland	Dendritic cell	Mknk2	0.266871	0.677	0.456	0.0323272
Adrenal gland	Dendritic cell	Wdfy1	0.266078	0.327	0.11	2.74069e-05
Adrenal gland	Dendritic cell	Siah2	0.264551	0.287	0.084	0.000145834
Adrenal gland	Dendritic cell	Mapk1	0.262446	0.535	0.295	0.00232864
Adrenal gland	Dendritic cell	Bag1	0.261796	0.745	0.515	0.0305388
Adrenal gland	Dendritic cell	Sh2b3	0.255143	0.556	0.291	0.00194908
Adrenal gland	Dendritic cell	Rpl37a	-0.278961	1	1	1.03575e-11
Adrenal gland	Dendritic cell	Rpl36a	-0.281988	0.992	0.996	1.68534e-06
Adrenal gland	Dendritic cell	Cd52	-0.336234	0.981	1	7.53862e-05
Adrenal gland	Dendritic cell	Mpp7	-0.337304	0.233	0.401	0.00351695
Adrenal gland	Dendritic cell	mt-Nd4l	-0.433937	0.779	0.84	0.00170006
Adrenal gland	Dendritic cell	Tyrobp	-0.445275	0.992	0.996	0.00352529
Adrenal gland	Dendritic cell	mt-Nd5	-0.447573	0.87	0.895	0.00150784
Adrenal gland	Dendritic cell	Fdx1	-0.47079	0.284	0.439	0.000285581
Adrenal gland	Dendritic cell	Cyp21a1	-0.48509	0.406	0.502	0.0115454
Adrenal gland	Dendritic cell	Hsd3b1	-0.496454	0.355	0.473	0.0207629
Adrenal gland	Dendritic cell	Nfkbia	-0.504008	0.847	0.89	0.0101905
Adrenal gland	Dendritic cell	Star	-0.576857	0.274	0.473	4.32131e-07
Adrenal gland	Dendritic cell	mt-Nd3	-0.652827	0.853	0.903	4.17149e-14
Adrenal gland	Dendritic cell	Lars2	-0.783622	0.743	0.882	1.6837e-20
Adrenal gland	Endothelia cell	Cd74	1.46967	0.599	0.338	2.65358e-144
Adrenal gland	Endothelia cell	Hbb-bs	1.23726	0.458	0.101	0
Adrenal gland	Endothelia cell	S100a9	1.12815	0.277	0.014	0
Adrenal gland	Endothelia cell	Lmna	1.12328	0.796	0.556	1.19598e-218
Adrenal gland	Endothelia cell	Cxcl10	0.976747	0.568	0.351	3.81199e-102
Adrenal gland	Endothelia cell	Plat	0.946161	0.735	0.505	4.56385e-130
Adrenal gland	Endothelia cell	Lrg1	0.926528	0.646	0.419	2.68645e-134
Adrenal gland	Endothelia cell	Klf2	0.891186	0.93	0.797	1.46681e-215
Adrenal gland	Endothelia cell	Emp1	0.889101	0.72	0.45	5.38344e-182
Adrenal gland	Endothelia cell	Igfbp3	0.886116	0.743	0.642	6.94062e-51
Adrenal gland	Endothelia cell	Aqp1	0.875201	0.207	0.103	1.82431e-40
Adrenal gland	Endothelia cell	Jund	0.868383	0.962	0.75	0
Adrenal gland	Endothelia cell	Ifit1	0.862981	0.534	0.325	8.2993e-100
Adrenal gland	Endothelia cell	Serpine2	0.782159	0.378	0.146	1.76424e-150
Adrenal gland	Endothelia cell	S100a8	0.767063	0.184	0.009	5.10501e-205
Adrenal gland	Endothelia cell	Igkc	0.758094	0.328	0.033	0
Adrenal gland	Endothelia cell	Fosb	0.747897	0.93	0.836	4.59124e-180
Adrenal gland	Endothelia cell	Pim1	0.728378	0.625	0.351	8.2955e-168
Adrenal gland	Endothelia cell	Socs3	0.691617	0.814	0.667	2.30132e-110
Adrenal gland	Endothelia cell	Hba-a1	0.689192	0.234	0.053	5.91705e-144
Adrenal gland	Endothelia cell	H2-Eb1	0.678749	0.383	0.2	4.68848e-83
Adrenal gland	Endothelia cell	Lrrc32	0.66808	0.546	0.329	1.14278e-109
Adrenal gland	Endothelia cell	Inhbb	0.66134	0.318	0.099	7.14313e-163
Adrenal gland	Endothelia cell	H2-Aa	0.647244	0.412	0.23	5.07059e-76
Adrenal gland	Endothelia cell	Ifi207	0.646954	0.477	0.247	7.12866e-119
Adrenal gland	Endothelia cell	Gda	0.632752	0.47	0.223	6.80023e-148
Adrenal gland	Endothelia cell	Ybx1	0.615524	0.934	0.723	6.60245e-258
Adrenal gland	Endothelia cell	Ifit3	0.614214	0.508	0.318	1.88741e-75
Adrenal gland	Endothelia cell	Slco2a1	0.609924	0.432	0.182	2.95359e-153
Adrenal gland	Endothelia cell	Cd274	0.609773	0.387	0.169	8.89581e-126
Adrenal gland	Endothelia cell	Zfand5	0.604569	0.887	0.67	3.63022e-191
Adrenal gland	Endothelia cell	Apold1	0.5949	0.748	0.569	4.20987e-91
Adrenal gland	Endothelia cell	Csrnp1	0.592372	0.742	0.523	2.16611e-130
Adrenal gland	Endothelia cell	Hba-a2	0.590714	0.211	0.037	1.16575e-153
Adrenal gland	Endothelia cell	Clic4	0.589623	0.918	0.774	1.79065e-159
Adrenal gland	Endothelia cell	Kdm6b	0.579604	0.709	0.495	2.41333e-106
Adrenal gland	Endothelia cell	Noct	0.576299	0.431	0.193	5.61341e-141
Adrenal gland	Endothelia cell	H2-Ab1	0.565397	0.534	0.348	1.22935e-62
Adrenal gland	Endothelia cell	Vim	0.557241	0.552	0.335	5.28576e-88
Adrenal gland	Endothelia cell	Igfbp7	0.555052	0.594	0.416	2.23722e-60
Adrenal gland	Endothelia cell	Slc6a6	0.549663	0.596	0.431	2.12558e-49
Adrenal gland	Endothelia cell	Plaur	0.546509	0.691	0.468	1.2935e-100
Adrenal gland	Endothelia cell	Hnrnpa0	0.544317	0.78	0.449	3.94229e-195
Adrenal gland	Endothelia cell	Socs1	0.542243	0.465	0.243	1.95319e-110
Adrenal gland	Endothelia cell	Klf6	0.541727	0.72	0.505	2.57304e-100
Adrenal gland	Endothelia cell	Iigp1	0.541687	0.837	0.7	5.28809e-72
Adrenal gland	Endothelia cell	Cxcl1	0.540408	0.578	0.389	2.34548e-65
Adrenal gland	Endothelia cell	Gm4951	0.539623	0.604	0.366	1.1155e-114
Adrenal gland	Endothelia cell	Gbp2	0.52124	0.461	0.267	4.89535e-81
Adrenal gland	Endothelia cell	Adamts1	0.514986	0.85	0.694	1.29367e-87
Adrenal gland	Endothelia cell	Klf4	0.506381	0.889	0.773	2.78948e-72
Adrenal gland	Endothelia cell	Sema3f	0.503085	0.657	0.387	1.14074e-136
Adrenal gland	Endothelia cell	Litaf	0.503037	0.685	0.439	5.79513e-118
Adrenal gland	Endothelia cell	Vcam1	0.502634	0.285	0.139	3.97356e-67
Adrenal gland	Endothelia cell	Nfkbiz	0.500122	0.625	0.432	4.78003e-75
Adrenal gland	Endothelia cell	Mgp	0.498521	0.18	0.131	5.65793e-06
Adrenal gland	Endothelia cell	Mtch1	0.497791	0.744	0.451	5.47576e-156
Adrenal gland	Endothelia cell	Bhlhe40	0.494699	0.659	0.436	2.00656e-97
Adrenal gland	Endothelia cell	Neat1	0.493821	0.703	0.528	1.42385e-63
Adrenal gland	Endothelia cell	Fosl2	0.492985	0.662	0.428	6.91578e-107
Adrenal gland	Endothelia cell	Adamts4	0.490234	0.245	0.088	4.24956e-97
Adrenal gland	Endothelia cell	Rtn4	0.48919	0.75	0.455	1.24239e-153
Adrenal gland	Endothelia cell	Rac1	0.480676	0.88	0.674	1.25471e-152
Adrenal gland	Endothelia cell	Midn	0.474063	0.751	0.541	1.37275e-101
Adrenal gland	Endothelia cell	Trib1	0.470153	0.676	0.466	7.54426e-86
Adrenal gland	Endothelia cell	Sbno2	0.469813	0.658	0.424	5.58343e-102
Adrenal gland	Endothelia cell	Serinc3	0.469109	0.974	0.932	1.94669e-151
Adrenal gland	Endothelia cell	Actg1	0.463668	0.966	0.933	1.06471e-56
Adrenal gland	Endothelia cell	Odc1	0.460729	0.662	0.459	1.0223e-71
Adrenal gland	Endothelia cell	Tgm2	0.458286	0.733	0.512	2.51233e-103
Adrenal gland	Endothelia cell	Tmem252	0.453199	0.395	0.254	1.67821e-41
Adrenal gland	Endothelia cell	Marcksl1	0.451818	0.87	0.767	1.69724e-72
Adrenal gland	Endothelia cell	Mcl1	0.449996	0.865	0.655	1.99749e-113
Adrenal gland	Endothelia cell	Pde4b	0.447217	0.415	0.206	1.41282e-97
Adrenal gland	Endothelia cell	Ppp2ca	0.443285	0.665	0.38	1.06358e-135
Adrenal gland	Endothelia cell	Cemip2	0.439677	0.675	0.449	3.07662e-95
Adrenal gland	Endothelia cell	Camk2n1	0.438072	0.511	0.271	4.63291e-113
Adrenal gland	Endothelia cell	Npnt	0.436112	0.12	0.057	1.46568e-24
Adrenal gland	Endothelia cell	Slc38a2	0.436066	0.893	0.771	4.92485e-92
Adrenal gland	Endothelia cell	Thbd	0.426458	0.808	0.639	3.19447e-75
Adrenal gland	Endothelia cell	Rbpms	0.425399	0.691	0.449	4.26742e-97
Adrenal gland	Endothelia cell	Grasp	0.423172	0.59	0.336	3.90243e-111
Adrenal gland	Endothelia cell	Cebpb	0.419219	0.754	0.393	5.17569e-175
Adrenal gland	Endothelia cell	Bach1	0.41667	0.571	0.37	3.36783e-75
Adrenal gland	Endothelia cell	Sdcbp	0.416552	0.829	0.645	4.00375e-95
Adrenal gland	Endothelia cell	Rasip1	0.414738	0.835	0.632	2.38692e-111
Adrenal gland	Endothelia cell	Mbd2	0.407524	0.61	0.328	3.95873e-131
Adrenal gland	Endothelia cell	Ybx3	0.407117	0.608	0.338	5.04942e-120
Adrenal gland	Endothelia cell	Chmp4b	0.407088	0.658	0.4	4.98061e-106
Adrenal gland	Endothelia cell	Lamp1	0.405301	0.806	0.572	1.68214e-110
Adrenal gland	Endothelia cell	Srsf9	0.405184	0.497	0.218	2.38837e-152
Adrenal gland	Endothelia cell	Hras	0.404595	0.546	0.279	2.54867e-128
Adrenal gland	Endothelia cell	Brd2	0.403978	0.833	0.663	7.36707e-86
Adrenal gland	Endothelia cell	Stat3	0.403455	0.711	0.489	7.01589e-96
Adrenal gland	Endothelia cell	Hnrnpd	0.401667	0.614	0.327	2.08402e-135
Adrenal gland	Endothelia cell	Maff	0.401083	0.487	0.256	7.13324e-105
Adrenal gland	Endothelia cell	Wdfy1	0.399685	0.326	0.096	1.54611e-165
Adrenal gland	Endothelia cell	Taf10	0.39949	0.498	0.23	2.08267e-136
Adrenal gland	Endothelia cell	Purb	0.398872	0.787	0.557	5.82529e-104
Adrenal gland	Endothelia cell	Eef2	0.398125	0.933	0.823	2.17629e-138
Adrenal gland	Endothelia cell	Ube2m	0.397869	0.446	0.184	1.5096e-151
Adrenal gland	Endothelia cell	Rap1b	0.395943	0.884	0.718	4.66535e-106
Adrenal gland	Endothelia cell	Zfp36	0.39589	0.848	0.748	1.54961e-39
Adrenal gland	Endothelia cell	Map2k3	0.394574	0.539	0.311	1.25765e-95
Adrenal gland	Endothelia cell	Rab21	0.392631	0.531	0.267	7.65501e-126
Adrenal gland	Endothelia cell	Pmepa1	0.392369	0.526	0.289	8.94898e-104
Adrenal gland	Endothelia cell	Spag9	0.390662	0.753	0.529	3.561e-86
Adrenal gland	Endothelia cell	Dusp1	0.390308	0.95	0.872	7.62058e-58
Adrenal gland	Endothelia cell	Arid5a	0.389556	0.406	0.197	1.96704e-101
Adrenal gland	Endothelia cell	Elf1	0.386588	0.733	0.519	5.33879e-84
Adrenal gland	Endothelia cell	Heg1	0.386359	0.633	0.397	7.3574e-91
Adrenal gland	Endothelia cell	Ptms	0.386203	0.771	0.524	2.7423e-99
Adrenal gland	Endothelia cell	Irgm1	0.383929	0.726	0.556	1.32508e-58
Adrenal gland	Endothelia cell	Ier5l	0.383312	0.631	0.449	2.65058e-50
Adrenal gland	Endothelia cell	Cd93	0.382012	0.888	0.785	3.8904e-59
Adrenal gland	Endothelia cell	Icam1	0.381234	0.751	0.597	4.51274e-45
Adrenal gland	Endothelia cell	Set	0.381009	0.732	0.486	4.67422e-98
Adrenal gland	Endothelia cell	Casp4	0.378304	0.436	0.222	9.48886e-96
Adrenal gland	Endothelia cell	Ptp4a2	0.377097	0.709	0.472	4.73738e-91
Adrenal gland	Endothelia cell	Ptpn12	0.376938	0.566	0.313	8.23107e-108
Adrenal gland	Endothelia cell	Fosl1	0.37693	0.233	0.064	3.47067e-125
Adrenal gland	Endothelia cell	Ubn1	0.375853	0.612	0.353	1.29019e-108
Adrenal gland	Endothelia cell	Mafk	0.371965	0.473	0.257	2.21335e-91
Adrenal gland	Endothelia cell	Map4k4	0.371085	0.668	0.419	3.94009e-97
Adrenal gland	Endothelia cell	Gnas	0.36635	0.982	0.933	9.21934e-154
Adrenal gland	Endothelia cell	Slk	0.365483	0.649	0.417	1.56416e-87
Adrenal gland	Endothelia cell	Cdv3	0.364597	0.553	0.307	2.07351e-102
Adrenal gland	Endothelia cell	Scn1b	0.364011	0.358	0.142	3.43968e-123
Adrenal gland	Endothelia cell	Adamts9	0.36354	0.479	0.286	1.81867e-69
Adrenal gland	Endothelia cell	Btg1	0.359554	0.933	0.833	4.06792e-77
Adrenal gland	Endothelia cell	Arf6	0.359135	0.519	0.265	2.34641e-113
Adrenal gland	Endothelia cell	Abl2	0.357918	0.374	0.18	4.83855e-94
Adrenal gland	Endothelia cell	Tpm3	0.355893	0.923	0.837	1.06156e-69
Adrenal gland	Endothelia cell	Cenpb	0.353501	0.499	0.253	1.68708e-114
Adrenal gland	Endothelia cell	Ubc	0.352216	0.99	0.979	1.17277e-70
Adrenal gland	Endothelia cell	Ythdc1	0.352016	0.659	0.428	8.55221e-83
Adrenal gland	Endothelia cell	S1pr1	0.349501	0.787	0.625	3.81518e-50
Adrenal gland	Endothelia cell	Sqstm1	0.348361	0.762	0.612	7.25315e-50
Adrenal gland	Endothelia cell	Insr	0.347541	0.787	0.651	1.08776e-45
Adrenal gland	Endothelia cell	Tle5	0.345221	0.705	0.473	5.47595e-74
Adrenal gland	Endothelia cell	Nus1	0.342434	0.498	0.289	2.91153e-80
Adrenal gland	Endothelia cell	Ucp2	0.34156	0.624	0.422	2.38272e-63
Adrenal gland	Endothelia cell	AA467197	0.337508	0.269	0.117	5.89249e-73
Adrenal gland	Endothelia cell	H2-Q6	0.335356	0.701	0.507	7.74572e-61
Adrenal gland	Endothelia cell	Igha	0.334754	0.143	0.011	2.34264e-140
Adrenal gland	Endothelia cell	Sema4c	0.333882	0.572	0.371	2.44528e-66
Adrenal gland	Endothelia cell	Irf7	0.331087	0.558	0.36	3.89589e-64
Adrenal gland	Endothelia cell	Glul	0.330419	0.569	0.415	6.24629e-31
Adrenal gland	Endothelia cell	Sox7	0.330365	0.552	0.349	3.30492e-68
Adrenal gland	Endothelia cell	Irf8	0.328208	0.641	0.475	1.57398e-44
Adrenal gland	Endothelia cell	Fxyd5	0.328097	0.773	0.587	8.1007e-60
Adrenal gland	Endothelia cell	Crip1	0.327148	0.52	0.367	6.80846e-29
Adrenal gland	Endothelia cell	Cdk2ap1	0.326582	0.441	0.205	4.37073e-113
Adrenal gland	Endothelia cell	Gnb1	0.325448	0.838	0.646	2.4157e-78
Adrenal gland	Endothelia cell	Ednrb	0.324544	0.856	0.786	2.0537e-28
Adrenal gland	Endothelia cell	Eng	0.321577	0.92	0.819	2.20525e-64
Adrenal gland	Endothelia cell	Arglu1	0.321424	0.583	0.341	3.26306e-87
Adrenal gland	Endothelia cell	Cebpd	0.320034	0.689	0.518	8.19719e-41
Adrenal gland	Endothelia cell	Anxa1	0.318673	0.311	0.19	3.65617e-36
Adrenal gland	Endothelia cell	Jdp2	0.318095	0.297	0.113	2.34978e-105
Adrenal gland	Endothelia cell	Plekho2	0.317059	0.481	0.268	1.60114e-82
Adrenal gland	Endothelia cell	Ccl5	0.316697	0.167	0.033	4.80756e-109
Adrenal gland	Endothelia cell	Hbb-bt	0.315266	0.113	0.02	2.36273e-76
Adrenal gland	Endothelia cell	Errfi1	0.314811	0.445	0.276	3.63491e-53
Adrenal gland	Endothelia cell	Ifit3b	0.314232	0.307	0.166	8.08369e-52
Adrenal gland	Endothelia cell	Tnfaip3	0.31185	0.325	0.151	2.86001e-82
Adrenal gland	Endothelia cell	Pnrc1	0.311786	0.789	0.585	3.12724e-66
Adrenal gland	Endothelia cell	Isg15	0.310689	0.746	0.61	1.69328e-26
Adrenal gland	Endothelia cell	Gbp4	0.310104	0.357	0.202	4.28762e-57
Adrenal gland	Endothelia cell	Pfkfb3	0.310092	0.415	0.258	2.03451e-49
Adrenal gland	Endothelia cell	H2-DMb1	0.309173	0.169	0.047	2.98416e-83
Adrenal gland	Endothelia cell	Chic2	0.307825	0.509	0.275	2.65159e-91
Adrenal gland	Endothelia cell	Marcks	0.305901	0.833	0.71	2.40592e-40
Adrenal gland	Endothelia cell	Rybp	0.305187	0.476	0.251	4.19086e-94
Adrenal gland	Endothelia cell	Klf13	0.303815	0.671	0.449	1.4606e-71
Adrenal gland	Endothelia cell	Pabpc1	0.303052	0.86	0.691	4.41516e-63
Adrenal gland	Endothelia cell	Pabpn1	0.301301	0.593	0.357	3.4065e-80
Adrenal gland	Endothelia cell	Timp3	0.300181	0.992	0.99	2.23665e-46
Adrenal gland	Endothelia cell	Ppp4r2	0.300175	0.49	0.264	9.10797e-91
Adrenal gland	Endothelia cell	Pura	0.300107	0.681	0.454	4.1621e-70
Adrenal gland	Endothelia cell	Slfn2	0.299536	0.552	0.397	5.80963e-36
Adrenal gland	Endothelia cell	Nampt	0.29921	0.512	0.306	3.12727e-69
Adrenal gland	Endothelia cell	Zbp1	0.299027	0.333	0.172	7.57799e-64
Adrenal gland	Endothelia cell	Sntb2	0.298992	0.543	0.32	1.87936e-80
Adrenal gland	Endothelia cell	Nos3	0.298265	0.441	0.241	1.50634e-77
Adrenal gland	Endothelia cell	Sh3bp5	0.297804	0.751	0.571	3.87059e-48
Adrenal gland	Endothelia cell	Ppp1r14b	0.297099	0.384	0.179	1.61773e-95
Adrenal gland	Endothelia cell	Nfat5	0.29652	0.726	0.551	1.23819e-42
Adrenal gland	Endothelia cell	Rnf130	0.296195	0.59	0.359	1.79014e-78
Adrenal gland	Endothelia cell	Adam15	0.295548	0.639	0.44	1.85976e-60
Adrenal gland	Endothelia cell	Ctsb	0.295395	0.821	0.677	5.08813e-45
Adrenal gland	Endothelia cell	Alyref	0.295246	0.549	0.301	6.8167e-94
Adrenal gland	Endothelia cell	Kras	0.294911	0.482	0.27	2.41858e-81
Adrenal gland	Endothelia cell	Fkbp5	0.294242	0.597	0.396	1.64879e-56
Adrenal gland	Endothelia cell	Ifit2	0.294081	0.335	0.207	6.17625e-37
Adrenal gland	Endothelia cell	1810026B05Rik	0.293272	0.433	0.218	3.31531e-90
Adrenal gland	Endothelia cell	Ifi27l2a	0.293124	0.307	0.152	1.92846e-62
Adrenal gland	Endothelia cell	Ifi211	0.292734	0.378	0.211	2.77359e-59
Adrenal gland	Endothelia cell	Cavin1	0.29251	0.519	0.311	9.54016e-69
Adrenal gland	Endothelia cell	Nupr1	0.292192	0.287	0.146	7.19726e-56
Adrenal gland	Endothelia cell	Synpo	0.291611	0.403	0.208	9.02903e-80
Adrenal gland	Endothelia cell	Zfp91	0.29028	0.522	0.302	6.10796e-80
Adrenal gland	Endothelia cell	Rnf213	0.290191	0.574	0.39	4.1593e-50
Adrenal gland	Endothelia cell	N4bp1	0.290146	0.43	0.228	1.78293e-80
Adrenal gland	Endothelia cell	Ifi204	0.289782	0.509	0.327	3.77892e-52
Adrenal gland	Endothelia cell	Zswim6	0.289764	0.525	0.317	6.74924e-68
Adrenal gland	Endothelia cell	Smad6	0.289644	0.289	0.124	2.28632e-82
Adrenal gland	Endothelia cell	Dkk2	0.28881	0.389	0.241	2.78979e-43
Adrenal gland	Endothelia cell	Bag1	0.288426	0.518	0.291	7.72407e-84
Adrenal gland	Endothelia cell	Rab12	0.287232	0.507	0.284	3.29821e-84
Adrenal gland	Endothelia cell	Emilin1	0.28676	0.423	0.264	6.46204e-50
Adrenal gland	Endothelia cell	Ankrd11	0.286687	0.669	0.464	2.04168e-56
Adrenal gland	Endothelia cell	Nfe2l2	0.286124	0.724	0.56	1.21319e-43
Adrenal gland	Endothelia cell	Uchl1	0.283784	0.371	0.213	2.45919e-53
Adrenal gland	Endothelia cell	Znrf1	0.283487	0.467	0.248	2.23098e-88
Adrenal gland	Endothelia cell	Helz2	0.283326	0.534	0.331	1.70415e-63
Adrenal gland	Endothelia cell	Yap1	0.283009	0.42	0.216	2.30284e-85
Adrenal gland	Endothelia cell	Gata6	0.282553	0.44	0.295	6.93973e-37
Adrenal gland	Endothelia cell	Plk3	0.281956	0.407	0.225	2.49611e-68
Adrenal gland	Endothelia cell	Oasl1	0.28082	0.242	0.101	4.21583e-71
Adrenal gland	Endothelia cell	Mt2	0.278259	0.62	0.454	3.09495e-38
Adrenal gland	Endothelia cell	Foxp1	0.277537	0.592	0.402	3.86996e-50
Adrenal gland	Endothelia cell	Ilrun	0.277059	0.438	0.234	1.63197e-81
Adrenal gland	Endothelia cell	Tor1aip2	0.276783	0.498	0.295	1.32674e-69
Adrenal gland	Endothelia cell	Gna13	0.276525	0.587	0.391	2.57951e-53
Adrenal gland	Endothelia cell	Grb2	0.274342	0.472	0.25	1.04537e-85
Adrenal gland	Endothelia cell	Spry1	0.274112	0.573	0.432	4.11814e-29
Adrenal gland	Endothelia cell	Cyyr1	0.273513	0.833	0.688	4.92984e-46
Adrenal gland	Endothelia cell	Arih1	0.272909	0.536	0.328	8.26544e-68
Adrenal gland	Endothelia cell	Arhgef7	0.272663	0.63	0.439	3.95541e-49
Adrenal gland	Endothelia cell	Adgrg1	0.272545	0.577	0.371	3.17116e-61
Adrenal gland	Endothelia cell	Peli1	0.271911	0.523	0.329	7.83102e-59
Adrenal gland	Endothelia cell	Furin	0.271801	0.382	0.185	7.41793e-89
Adrenal gland	Endothelia cell	Zfp36l2	0.271042	0.672	0.485	6.63042e-47
Adrenal gland	Endothelia cell	Daxx	0.270698	0.356	0.197	2.61875e-58
Adrenal gland	Endothelia cell	Wsb2	0.269159	0.41	0.208	2.55441e-84
Adrenal gland	Endothelia cell	Zfp703	0.269079	0.441	0.259	3.3959e-60
Adrenal gland	Endothelia cell	Ppp1r12c	0.267593	0.37	0.176	4.81363e-88
Adrenal gland	Endothelia cell	Tiparp	0.26597	0.467	0.312	4.16322e-38
Adrenal gland	Endothelia cell	Cul3	0.264503	0.489	0.288	3.3234e-66
Adrenal gland	Endothelia cell	Il4ra	0.264443	0.335	0.15	9.47929e-89
Adrenal gland	Endothelia cell	Hspa8	0.264172	0.991	0.975	2.81613e-39
Adrenal gland	Endothelia cell	Kcmf1	0.264152	0.474	0.259	5.02841e-82
Adrenal gland	Endothelia cell	Cxcl2	0.263975	0.536	0.375	1.1893e-35
Adrenal gland	Endothelia cell	Ripk1	0.263266	0.574	0.38	6.3225e-53
Adrenal gland	Endothelia cell	Yrdc	0.262814	0.434	0.229	7.99819e-80
Adrenal gland	Endothelia cell	Pkp4	0.262501	0.37	0.191	1.55733e-72
Adrenal gland	Endothelia cell	Pcbp2	0.261663	0.851	0.702	1.34356e-47
Adrenal gland	Endothelia cell	Pcbp1	0.260657	0.774	0.577	2.64444e-53
Adrenal gland	Endothelia cell	Ier5	0.260629	0.789	0.624	1.97556e-39
Adrenal gland	Endothelia cell	Rela	0.260174	0.516	0.312	1.30456e-66
Adrenal gland	Endothelia cell	Ski	0.259877	0.593	0.383	5.40765e-63
Adrenal gland	Endothelia cell	Slc20a1	0.259863	0.376	0.2	3.64864e-67
Adrenal gland	Endothelia cell	Sirt1	0.259737	0.398	0.219	1.0657e-63
Adrenal gland	Endothelia cell	Sox18	0.259242	0.517	0.362	3.51868e-33
Adrenal gland	Endothelia cell	Dstn	0.259214	0.814	0.657	1.74683e-42
Adrenal gland	Endothelia cell	Orai1	0.258606	0.301	0.122	4.1123e-94
Adrenal gland	Endothelia cell	Smarca5	0.258369	0.584	0.386	5.99028e-54
Adrenal gland	Endothelia cell	Rpl23a	0.258249	0.944	0.86	7.04297e-55
Adrenal gland	Endothelia cell	Scin	0.257969	0.124	0.072	4.83474e-14
Adrenal gland	Endothelia cell	S100a4	0.257574	0.158	0.072	2.38986e-36
Adrenal gland	Endothelia cell	H2-T23	0.257383	0.831	0.681	2.40641e-39
Adrenal gland	Endothelia cell	Tap1	0.256972	0.42	0.237	5.32116e-65
Adrenal gland	Endothelia cell	Ifi47	0.256961	0.489	0.302	1.06426e-54
Adrenal gland	Endothelia cell	Trim25	0.256287	0.458	0.288	6.6425e-51
Adrenal gland	Endothelia cell	Lmo4	0.255887	0.451	0.267	4.59387e-59
Adrenal gland	Endothelia cell	Luc7l2	0.255263	0.682	0.477	6.13992e-52
Adrenal gland	Endothelia cell	Plec	0.255089	0.575	0.384	1.6699e-47
Adrenal gland	Endothelia cell	Brd1	0.254795	0.448	0.247	9.65285e-73
Adrenal gland	Endothelia cell	Mxd4	0.254395	0.762	0.611	1.35217e-38
Adrenal gland	Endothelia cell	Smap1	0.254086	0.414	0.202	1.22544e-91
Adrenal gland	Endothelia cell	Slc3a2	0.253149	0.797	0.652	1.29876e-41
Adrenal gland	Endothelia cell	Nsmce4a	0.252652	0.344	0.157	2.01715e-87
Adrenal gland	Endothelia cell	Lgals3bp	0.252279	0.516	0.329	8.40813e-55
Adrenal gland	Endothelia cell	Ssbp4	0.251968	0.462	0.26	2.47453e-70
Adrenal gland	Endothelia cell	Parp14	0.251694	0.618	0.465	7.40969e-32
Adrenal gland	Endothelia cell	Map7d1	0.251424	0.557	0.353	4.15578e-59
Adrenal gland	Endothelia cell	Bmp2	0.251174	0.377	0.255	3.23829e-28
Adrenal gland	Endothelia cell	Sox4	0.251026	0.593	0.449	1.33228e-28
Adrenal gland	Endothelia cell	Tmbim1	0.250362	0.534	0.33	6.47206e-62
Adrenal gland	Endothelia cell	Atp5j	-0.251064	0.838	0.793	3.70043e-23
Adrenal gland	Endothelia cell	Atp5md	-0.251484	0.578	0.532	0.0177095
Adrenal gland	Endothelia cell	Gimap5	-0.254514	0.672	0.631	2.33749e-06
Adrenal gland	Endothelia cell	Akr1cl	-0.255769	0.116	0.165	1.41759e-10
Adrenal gland	Endothelia cell	Itm2b	-0.260223	0.979	0.978	2.9248e-44
Adrenal gland	Endothelia cell	Atox1	-0.261178	0.875	0.848	2.01896e-29
Adrenal gland	Endothelia cell	Pfn1	-0.262164	0.827	0.802	3.33488e-27
Adrenal gland	Endothelia cell	mt-Nd4l	-0.262776	0.814	0.791	8.06983e-21
Adrenal gland	Endothelia cell	Ftl1	-0.262923	0.987	0.985	7.11873e-53
Adrenal gland	Endothelia cell	Ndufc2	-0.263672	0.77	0.731	1.26391e-15
Adrenal gland	Endothelia cell	Calm1	-0.265169	0.976	0.97	5.43842e-53
Adrenal gland	Endothelia cell	Cox6c	-0.26643	0.848	0.814	2.83746e-27
Adrenal gland	Endothelia cell	Ddx50	-0.267946	0.542	0.504	0.00953747
Adrenal gland	Endothelia cell	Gimap4	-0.269498	0.746	0.724	7.69607e-15
Adrenal gland	Endothelia cell	Ifnar2	-0.270769	0.675	0.618	3.66317e-06
Adrenal gland	Endothelia cell	Ndufb10	-0.27346	0.553	0.512	0.000708891
Adrenal gland	Endothelia cell	Ndufa13	-0.274743	0.662	0.618	1.95641e-11
Adrenal gland	Endothelia cell	Dnajb9	-0.275504	0.666	0.622	0.000495417
Adrenal gland	Endothelia cell	Smdt1	-0.278882	0.693	0.659	7.91625e-16
Adrenal gland	Endothelia cell	Plvap	-0.281945	0.901	0.909	6.97992e-26
Adrenal gland	Endothelia cell	Atp5j2	-0.291366	0.775	0.725	1.07142e-21
Adrenal gland	Endothelia cell	Uqcr11	-0.294588	0.68	0.642	1.75147e-15
Adrenal gland	Endothelia cell	Ndufb4	-0.29771	0.563	0.534	7.07409e-08
Adrenal gland	Endothelia cell	Selenow	-0.299125	0.835	0.803	9.59931e-30
Adrenal gland	Endothelia cell	Ndufc1	-0.29917	0.482	0.461	0.0011256
Adrenal gland	Endothelia cell	Emcn	-0.299931	0.971	0.975	2.23992e-61
Adrenal gland	Endothelia cell	Ndufa6	-0.299956	0.567	0.536	1.53512e-06
Adrenal gland	Endothelia cell	Id1	-0.300256	0.732	0.708	5.33746e-10
Adrenal gland	Endothelia cell	Gm47283	-0.306889	0.208	0.233	0.00185941
Adrenal gland	Endothelia cell	Dynll1	-0.310794	0.941	0.924	2.66687e-40
Adrenal gland	Endothelia cell	Gas6	-0.315788	0.529	0.508	9.13805e-05
Adrenal gland	Endothelia cell	Selenom	-0.318987	0.81	0.796	5.67533e-33
Adrenal gland	Endothelia cell	Clec2d	-0.319206	0.571	0.549	4.46105e-06
Adrenal gland	Endothelia cell	Fam167b	-0.319335	0.836	0.84	6.05528e-28
Adrenal gland	Endothelia cell	Hist1h1e	-0.321504	0.059	0.114	1.65463e-19
Adrenal gland	Endothelia cell	Rpl27	-0.32407	0.925	0.924	5.00238e-86
Adrenal gland	Endothelia cell	Cavin3	-0.324173	0.79	0.781	2.9121e-27
Adrenal gland	Endothelia cell	Cmtm8	-0.326184	0.536	0.532	4.32954e-10
Adrenal gland	Endothelia cell	Anxa3	-0.330495	0.584	0.566	3.72716e-12
Adrenal gland	Endothelia cell	Cd300lg	-0.331887	0.773	0.752	1.18029e-16
Adrenal gland	Endothelia cell	Jam3	-0.334014	0.374	0.372	0.00532216
Adrenal gland	Endothelia cell	Tspan4	-0.334775	0.379	0.369	0.0221953
Adrenal gland	Endothelia cell	Plscr2	-0.342102	0.6	0.584	7.46845e-11
Adrenal gland	Endothelia cell	Gng11	-0.344612	0.87	0.87	7.67653e-47
Adrenal gland	Endothelia cell	Fdx1	-0.346233	0.461	0.469	1.93809e-12
Adrenal gland	Endothelia cell	Cst3	-0.349028	0.916	0.908	8.50134e-70
Adrenal gland	Endothelia cell	Il10rb	-0.349755	0.503	0.492	1.0937e-07
Adrenal gland	Endothelia cell	Ndufa4	-0.350281	0.801	0.786	3.56752e-43
Adrenal gland	Endothelia cell	Rflna	-0.356631	0.175	0.232	2.45023e-15
Adrenal gland	Endothelia cell	Slc50a1	-0.356748	0.558	0.535	1.67518e-10
Adrenal gland	Endothelia cell	Hmgb1	-0.357166	0.932	0.922	7.79921e-83
Adrenal gland	Endothelia cell	Tcim	-0.358741	0.803	0.812	3.36361e-42
Adrenal gland	Endothelia cell	Apoe	-0.359897	0.856	0.84	2.84765e-13
Adrenal gland	Endothelia cell	Hsd3b1	-0.364438	0.414	0.46	5.51192e-21
Adrenal gland	Endothelia cell	Gimap1	-0.377883	0.558	0.564	2.00855e-18
Adrenal gland	Endothelia cell	Nr1d1	-0.381586	0.149	0.219	1.32392e-22
Adrenal gland	Endothelia cell	Ccdc85b	-0.384729	0.768	0.75	2.21543e-38
Adrenal gland	Endothelia cell	Dbp	-0.38737	0.072	0.159	6.58939e-41
Adrenal gland	Endothelia cell	Gadd45b	-0.393062	0.673	0.63	0.000202879
Adrenal gland	Endothelia cell	Vamp5	-0.401802	0.758	0.767	3.44081e-50
Adrenal gland	Endothelia cell	Hapln1	-0.413573	0.195	0.248	1.06042e-10
Adrenal gland	Endothelia cell	Txnip	-0.414213	0.811	0.816	3.45733e-46
Adrenal gland	Endothelia cell	Chgb	-0.417155	0.034	0.136	8.42971e-70
Adrenal gland	Endothelia cell	Hist1h4d	-0.419421	0.091	0.18	1.13301e-39
Adrenal gland	Endothelia cell	Esm1	-0.447209	0.55	0.594	6.95939e-12
Adrenal gland	Endothelia cell	Eva1b	-0.451815	0.603	0.628	1.2651e-35
Adrenal gland	Endothelia cell	Tbxa2r	-0.454407	0.46	0.499	9.82896e-26
Adrenal gland	Endothelia cell	Cyp11a1	-0.473262	0.395	0.484	3.55578e-46
Adrenal gland	Endothelia cell	Rgcc	-0.473545	0.923	0.929	5.23093e-64
Adrenal gland	Endothelia cell	Ly6d	-0.480168	0.144	0.207	2.0933e-17
Adrenal gland	Endothelia cell	Ppp1r10	-0.531764	0.561	0.608	1.47086e-41
Adrenal gland	Endothelia cell	Thrsp	-0.535871	0.567	0.602	2.65968e-33
Adrenal gland	Endothelia cell	Chchd10	-0.565416	0.269	0.318	2.0425e-12
Adrenal gland	Endothelia cell	Ecrg4	-0.578667	0.124	0.211	1.04557e-33
Adrenal gland	Endothelia cell	mt-Nd3	-0.581683	0.77	0.801	8.72093e-126
Adrenal gland	Endothelia cell	Rsrp1	-0.630149	0.73	0.734	5.21853e-73
Adrenal gland	Endothelia cell	Cyp21a1	-0.635177	0.41	0.532	4.49381e-84
Adrenal gland	Endothelia cell	Ifi208	-0.700455	0.023	0.227	1.99454e-196
Adrenal gland	Endothelia cell	Id3	-0.764022	0.783	0.822	1.17205e-105
Adrenal gland	Endothelia cell	Star	-0.780079	0.367	0.52	2.87621e-108
Adrenal gland	Endothelia cell	Lars2	-1.21186	0.856	0.926	0
Adrenal gland	Fibroblast	Dcn	2.54602	0.706	0.204	1.93403e-67
Adrenal gland	Fibroblast	Kctd14	1.43153	0.517	0.197	5.05506e-29
Adrenal gland	Fibroblast	Plp1	1.19742	0.822	0.48	1.30477e-32
Adrenal gland	Fibroblast	C3	0.98072	0.144	0.03	6.93368e-09
Adrenal gland	Fibroblast	Cyp2e1	0.921238	0.472	0.236	2.32479e-14
Adrenal gland	Fibroblast	Ddx3y	0.853715	0.263	0.061	1.31332e-19
Adrenal gland	Fibroblast	Enpp2	0.848522	0.435	0.144	1.0618e-24
Adrenal gland	Fibroblast	Gata6	0.831862	0.381	0.106	4.88831e-26
Adrenal gland	Fibroblast	Pik3r1	0.802856	0.675	0.314	1.08679e-28
Adrenal gland	Fibroblast	Ldhb	0.799848	0.893	0.688	6.42686e-24
Adrenal gland	Fibroblast	Gatm	0.784657	0.554	0.25	1.06222e-21
Adrenal gland	Fibroblast	Efemp1	0.778486	0.523	0.151	5.74006e-34
Adrenal gland	Fibroblast	Kitl	0.774886	0.703	0.421	4.82978e-18
Adrenal gland	Fibroblast	Lum	0.75632	0.376	0.169	8.67364e-10
Adrenal gland	Fibroblast	Bmyc	0.741726	0.638	0.376	1.33132e-14
Adrenal gland	Fibroblast	Gpx3	0.739965	0.39	0.222	9.34469e-05
Adrenal gland	Fibroblast	Clu	0.724065	0.935	0.861	6.73947e-11
Adrenal gland	Fibroblast	S100a9	0.704485	0.288	0.022	2.44252e-39
Adrenal gland	Fibroblast	Sox4	0.699608	0.715	0.5	5.71161e-09
Adrenal gland	Fibroblast	Ptn	0.692883	0.856	0.667	6.72014e-11
Adrenal gland	Fibroblast	Mafb	0.687213	0.548	0.292	8.85127e-14
Adrenal gland	Fibroblast	Gas6	0.636477	0.972	0.864	6.81638e-17
Adrenal gland	Fibroblast	Pcsk6	0.618899	0.37	0.113	5.93431e-22
Adrenal gland	Fibroblast	Tmem114	0.618254	0.184	0.011	4.67518e-25
Adrenal gland	Fibroblast	Gja1	0.615166	0.627	0.399	8.99033e-11
Adrenal gland	Fibroblast	Car3	0.610604	0.181	0.055	5.13333e-07
Adrenal gland	Fibroblast	Gm14226	0.595883	0.311	0.123	1.76966e-10
Adrenal gland	Fibroblast	Isyna1	0.591852	0.701	0.486	1.4954e-10
Adrenal gland	Fibroblast	Zfp36l2	0.589885	0.712	0.505	1.01356e-08
Adrenal gland	Fibroblast	Olfml3	0.586586	0.508	0.19	3.0276e-24
Adrenal gland	Fibroblast	Aldh2	0.584957	0.975	0.853	1.21419e-28
Adrenal gland	Fibroblast	Hbb-bs	0.584469	0.418	0.056	2.88799e-47
Adrenal gland	Fibroblast	Lmo4	0.581636	0.709	0.423	3.0896e-17
Adrenal gland	Fibroblast	Slc38a2	0.579225	0.929	0.816	5.50064e-15
Adrenal gland	Fibroblast	Socs3	0.572333	0.698	0.463	5.5077e-08
Adrenal gland	Fibroblast	Hoxd9	0.568875	0.393	0.131	6.80723e-20
Adrenal gland	Fibroblast	Npr1	0.542846	0.684	0.442	9.18514e-14
Adrenal gland	Fibroblast	Wnt4	0.537724	0.74	0.51	3.9771e-10
Adrenal gland	Fibroblast	Espn	0.531541	0.359	0.078	2.70089e-29
Adrenal gland	Fibroblast	Igkc	0.529857	0.325	0.059	7.33499e-29
Adrenal gland	Fibroblast	Igfbp6	0.529795	0.808	0.636	0.000114103
Adrenal gland	Fibroblast	Cela3b	0.522377	0.169	0.03	1.03837e-12
Adrenal gland	Fibroblast	S100a8	0.521206	0.175	0.017	1.2549e-19
Adrenal gland	Fibroblast	Gm26802	0.519918	0.35	0.194	0.000259006
Adrenal gland	Fibroblast	Rsrp1	0.519761	0.754	0.51	1.65603e-11
Adrenal gland	Fibroblast	Gstm1	0.517091	0.98	0.928	9.3549e-11
Adrenal gland	Fibroblast	Atp1b1	0.515083	0.297	0.114	1.91081e-11
Adrenal gland	Fibroblast	Hmgcs2	0.50789	0.633	0.393	1.0236e-09
Adrenal gland	Fibroblast	Amhr2	0.504369	0.545	0.298	4.02159e-12
Adrenal gland	Fibroblast	Klhl5	0.498761	0.511	0.26	1.39466e-14
Adrenal gland	Fibroblast	Car2	0.495993	0.223	0.07	8.92403e-10
Adrenal gland	Fibroblast	Nfkbia	0.48946	0.822	0.68	0.0018165
Adrenal gland	Fibroblast	Rasl11a	0.485841	0.494	0.276	3.13125e-07
Adrenal gland	Fibroblast	Gsta3	0.482308	0.288	0.124	2.16598e-07
Adrenal gland	Fibroblast	Mid1ip1	0.478701	0.483	0.306	1.37757e-05
Adrenal gland	Fibroblast	Twist1	0.478537	0.401	0.184	2.02103e-10
Adrenal gland	Fibroblast	Cxcl12	0.47614	0.268	0.126	0.000737134
Adrenal gland	Fibroblast	Gem	0.472218	0.87	0.721	0.00742468
Adrenal gland	Fibroblast	Lpl	0.47148	0.282	0.088	1.11184e-13
Adrenal gland	Fibroblast	Rbbp7	0.471209	0.876	0.734	1.91092e-05
Adrenal gland	Fibroblast	Rspo1	0.467663	0.24	0.058	2.42394e-15
Adrenal gland	Fibroblast	Arhgap29	0.462534	0.624	0.394	1.87574e-08
Adrenal gland	Fibroblast	Arid5b	0.462311	0.718	0.55	0.000934669
Adrenal gland	Fibroblast	Ankrd12	0.457735	0.571	0.355	8.93079e-08
Adrenal gland	Fibroblast	Pnp	0.455775	0.698	0.54	0.00214751
Adrenal gland	Fibroblast	Rnf130	0.447669	0.74	0.487	3.0186e-13
Adrenal gland	Fibroblast	Cdkn2a	0.446737	0.489	0.282	4.54144e-08
Adrenal gland	Fibroblast	mt-Co3	0.446385	1	0.998	1.77692e-26
Adrenal gland	Fibroblast	Ggt5	0.444722	0.353	0.097	2.93375e-22
Adrenal gland	Fibroblast	Bhlhe40	0.443153	0.607	0.397	4.03852e-06
Adrenal gland	Fibroblast	Fmnl2	0.438859	0.52	0.325	1.07613e-06
Adrenal gland	Fibroblast	Add3	0.435621	0.658	0.43	8.05089e-08
Adrenal gland	Fibroblast	Pdp1	0.432361	0.395	0.184	1.08909e-10
Adrenal gland	Fibroblast	Maged2	0.428081	0.718	0.505	6.99145e-08
Adrenal gland	Fibroblast	Akap9	0.422458	0.751	0.543	6.76122e-07
Adrenal gland	Fibroblast	Hlf	0.422208	0.395	0.163	3.34221e-13
Adrenal gland	Fibroblast	Irf1	0.422205	0.706	0.53	0.00123445
Adrenal gland	Fibroblast	Me2	0.421123	0.356	0.185	9.4901e-08
Adrenal gland	Fibroblast	Gpc4	0.420636	0.395	0.185	3.15293e-11
Adrenal gland	Fibroblast	Peg10	0.420356	0.492	0.341	0.0343983
Adrenal gland	Fibroblast	App	0.420356	0.734	0.511	2.31399e-09
Adrenal gland	Fibroblast	Wfdc1	0.419464	0.636	0.47	0.000417164
Adrenal gland	Fibroblast	Cd34	0.414209	0.345	0.157	1.25831e-08
Adrenal gland	Fibroblast	Wnt6	0.413732	0.41	0.203	4.88976e-09
Adrenal gland	Fibroblast	Ablim1	0.412779	0.718	0.498	2.15683e-07
Adrenal gland	Fibroblast	Rnaset2a	0.408765	0.825	0.643	6.70939e-11
Adrenal gland	Fibroblast	Ifitm1	0.4079	0.602	0.417	0.00080771
Adrenal gland	Fibroblast	Lmcd1	0.407874	0.5	0.268	2.25946e-09
Adrenal gland	Fibroblast	Serpinf1	0.407333	0.686	0.483	6.7862e-05
Adrenal gland	Fibroblast	Bcat1	0.40685	0.475	0.207	7.68361e-15
Adrenal gland	Fibroblast	Igf2bp2	0.405594	0.333	0.079	7.82262e-24
Adrenal gland	Fibroblast	Chka	0.402694	0.853	0.689	0.000454552
Adrenal gland	Fibroblast	Cox6b2	0.402528	0.438	0.225	1.57263e-08
Adrenal gland	Fibroblast	Auts2	0.399441	0.805	0.566	1.39348e-09
Adrenal gland	Fibroblast	Nudt4	0.398386	0.715	0.556	0.0390938
Adrenal gland	Fibroblast	Zfp503	0.398146	0.537	0.282	1.03554e-11
Adrenal gland	Fibroblast	Rnaset2b	0.397974	0.782	0.591	2.79519e-09
Adrenal gland	Fibroblast	Srsf2	0.396484	0.915	0.744	7.18079e-07
Adrenal gland	Fibroblast	Psip1	0.395789	0.644	0.422	2.02861e-07
Adrenal gland	Fibroblast	Gm12216	0.386117	0.254	0.095	1.14476e-08
Adrenal gland	Fibroblast	Rgs16	0.385134	0.308	0.119	3.31443e-09
Adrenal gland	Fibroblast	Ugp2	0.384705	0.619	0.37	6.8739e-11
Adrenal gland	Fibroblast	Pabpn1	0.384209	0.828	0.627	6.17919e-09
Adrenal gland	Fibroblast	Yap1	0.382086	0.525	0.255	4.35436e-15
Adrenal gland	Fibroblast	H2-Ab1	0.381337	0.542	0.267	1.22721e-13
Adrenal gland	Fibroblast	Adgrg1	0.379184	0.393	0.203	2.89722e-08
Adrenal gland	Fibroblast	C1s1	0.37739	0.709	0.484	2.47529e-07
Adrenal gland	Fibroblast	Nfic	0.377046	0.74	0.585	7.45225e-05
Adrenal gland	Fibroblast	Fxyd6	0.376652	0.737	0.501	1.84308e-07
Adrenal gland	Fibroblast	Arid4b	0.371328	0.684	0.511	1.29501e-05
Adrenal gland	Fibroblast	Wt1	0.369946	0.627	0.369	2.55815e-09
Adrenal gland	Fibroblast	Sorcs3	0.369425	0.212	0.018	9.00992e-26
Adrenal gland	Fibroblast	Tenm3	0.368901	0.339	0.166	2.47733e-07
Adrenal gland	Fibroblast	Serpina3n	0.366226	0.107	0.017	9.85486e-08
Adrenal gland	Fibroblast	Kmt2e	0.364914	0.689	0.501	1.39708e-05
Adrenal gland	Fibroblast	Eid1	0.36219	0.802	0.621	4.61337e-07
Adrenal gland	Fibroblast	Tuba1b	0.358997	0.921	0.82	1.5942e-07
Adrenal gland	Fibroblast	Nrip1	0.358859	0.664	0.475	0.00107923
Adrenal gland	Fibroblast	Rbpms	0.358771	0.686	0.519	0.0013892
Adrenal gland	Fibroblast	Pbx3	0.354778	0.398	0.218	3.98905e-06
Adrenal gland	Fibroblast	Ppfibp2	0.35345	0.294	0.107	5.04119e-11
Adrenal gland	Fibroblast	Ndn	0.352838	0.653	0.367	2.98692e-13
Adrenal gland	Fibroblast	Eef1d	0.352516	0.96	0.879	5.01573e-07
Adrenal gland	Fibroblast	Srgap3	0.349919	0.427	0.227	1.44415e-07
Adrenal gland	Fibroblast	Kcnk2	0.34681	0.48	0.322	0.00952351
Adrenal gland	Fibroblast	Gstm2	0.344257	0.96	0.846	0.00046483
Adrenal gland	Fibroblast	Man1a	0.343012	0.356	0.119	1.25444e-15
Adrenal gland	Fibroblast	Cdk2ap1	0.342449	0.455	0.267	1.30723e-06
Adrenal gland	Fibroblast	Gpr182	0.339013	0.263	0.073	1.1883e-13
Adrenal gland	Fibroblast	Prrc2c	0.337084	0.833	0.694	0.000686917
Adrenal gland	Fibroblast	Zbtb10	0.336539	0.359	0.177	3.73769e-07
Adrenal gland	Fibroblast	Pura	0.336441	0.723	0.554	5.43746e-06
Adrenal gland	Fibroblast	Fmo1	0.334577	0.404	0.203	1.78892e-07
Adrenal gland	Fibroblast	Zfhx4	0.33288	0.407	0.204	1.3376e-08
Adrenal gland	Fibroblast	mt-Co1	0.332878	1	0.998	1.42868e-09
Adrenal gland	Fibroblast	Islr	0.33264	0.548	0.398	0.0132063
Adrenal gland	Fibroblast	Ier5l	0.332339	0.237	0.118	0.0131347
Adrenal gland	Fibroblast	Ctnnd1	0.329511	0.508	0.333	4.93907e-05
Adrenal gland	Fibroblast	Clk1	0.329265	0.833	0.721	0.00258101
Adrenal gland	Fibroblast	Dap	0.328884	0.641	0.451	2.18547e-05
Adrenal gland	Fibroblast	C430049B03Rik	0.328669	0.28	0.135	7.20023e-05
Adrenal gland	Fibroblast	Ctdspl	0.327497	0.404	0.177	8.95447e-12
Adrenal gland	Fibroblast	Abcb1a	0.326874	0.37	0.138	2.11694e-14
Adrenal gland	Fibroblast	Reep3	0.326775	0.641	0.44	1.89435e-05
Adrenal gland	Fibroblast	H2-Eb1	0.325915	0.497	0.227	4.76847e-14
Adrenal gland	Fibroblast	Plxdc2	0.325385	0.712	0.453	6.7522e-07
Adrenal gland	Fibroblast	Serinc3	0.323115	0.938	0.834	2.13935e-06
Adrenal gland	Fibroblast	Zfp644	0.323052	0.545	0.339	4.27305e-07
Adrenal gland	Fibroblast	Nfkbiz	0.322989	0.486	0.332	0.0386848
Adrenal gland	Fibroblast	Amd1	0.321865	0.466	0.288	3.69068e-05
Adrenal gland	Fibroblast	Tcf4	0.317542	0.907	0.764	0.000256869
Adrenal gland	Fibroblast	Tcf12	0.316091	0.582	0.375	8.6668e-06
Adrenal gland	Fibroblast	St3gal6	0.313913	0.384	0.169	4.15823e-10
Adrenal gland	Fibroblast	Tgif1	0.313598	0.41	0.24	0.000648605
Adrenal gland	Fibroblast	Gnai1	0.313465	0.429	0.215	9.05508e-09
Adrenal gland	Fibroblast	Tmem255a	0.312517	0.243	0.076	1.15165e-10
Adrenal gland	Fibroblast	Pkdcc	0.311861	0.432	0.269	0.00830508
Adrenal gland	Fibroblast	Pycard	0.311603	0.41	0.24	0.000127559
Adrenal gland	Fibroblast	Pim3	0.311242	0.621	0.471	0.0410151
Adrenal gland	Fibroblast	Aplp2	0.309169	0.879	0.77	0.000924882
Adrenal gland	Fibroblast	Dact1	0.308719	0.463	0.25	5.08227e-07
Adrenal gland	Fibroblast	Ptprd	0.308657	0.698	0.525	0.000171448
Adrenal gland	Fibroblast	G0s2	0.307754	0.404	0.25	0.0113711
Adrenal gland	Fibroblast	Tm9sf2	0.307509	0.63	0.445	0.000164532
Adrenal gland	Fibroblast	Fmo2	0.30588	0.285	0.149	0.00600943
Adrenal gland	Fibroblast	Cd2ap	0.305787	0.571	0.393	0.000743632
Adrenal gland	Fibroblast	Nkd1	0.303475	0.568	0.35	3.41217e-06
Adrenal gland	Fibroblast	Ptp4a2	0.303049	0.845	0.665	0.000166453
Adrenal gland	Fibroblast	Sash1	0.302753	0.314	0.13	1.07987e-08
Adrenal gland	Fibroblast	Slc26a7	0.302539	0.11	0	8.42352e-18
Adrenal gland	Fibroblast	Kank3	0.301463	0.362	0.172	7.00185e-08
Adrenal gland	Fibroblast	Hba-a1	0.299851	0.195	0.038	1.14132e-13
Adrenal gland	Fibroblast	Ccdc85b	0.299816	0.613	0.441	0.0045361
Adrenal gland	Fibroblast	mt-Cytb	0.298904	0.989	0.995	3.82511e-10
Adrenal gland	Fibroblast	Oasl2	0.297799	0.308	0.138	2.18061e-06
Adrenal gland	Fibroblast	Rest	0.297058	0.452	0.299	0.00780338
Adrenal gland	Fibroblast	mt-Nd1	0.296901	0.992	0.987	6.32109e-09
Adrenal gland	Fibroblast	Maf	0.296885	0.678	0.5	0.00627729
Adrenal gland	Fibroblast	Pou3f1	0.296782	0.189	0.059	1.62395e-07
Adrenal gland	Fibroblast	Fabp3	0.293736	0.121	0.034	0.000195882
Adrenal gland	Fibroblast	Zcchc24	0.2933	0.331	0.165	3.30174e-06
Adrenal gland	Fibroblast	Fbxo33	0.292568	0.514	0.346	0.00522242
Adrenal gland	Fibroblast	Tgfb1i1	0.291867	0.446	0.208	2.17711e-11
Adrenal gland	Fibroblast	Fcgr2b	0.291814	0.76	0.549	0.000145794
Adrenal gland	Fibroblast	Pank1	0.29002	0.421	0.273	0.023972
Adrenal gland	Fibroblast	Ankrd11	0.29001	0.732	0.548	0.00156156
Adrenal gland	Fibroblast	Igfbp4	0.288961	0.879	0.785	0.0328201
Adrenal gland	Fibroblast	Fus	0.28815	0.918	0.81	0.00330836
Adrenal gland	Fibroblast	Topors	0.287187	0.605	0.441	0.00972432
Adrenal gland	Fibroblast	Fxyd1	0.286706	0.89	0.75	0.0018437
Adrenal gland	Fibroblast	Lrrc58	0.286051	0.703	0.505	0.000882865
Adrenal gland	Fibroblast	Zbtb20	0.285639	0.955	0.888	9.6092e-05
Adrenal gland	Fibroblast	Hdc	0.285558	0.237	0.099	1.95801e-05
Adrenal gland	Fibroblast	Purb	0.285254	0.703	0.542	0.000492453
Adrenal gland	Fibroblast	Il13ra2	0.284354	0.186	0.06	7.45497e-07
Adrenal gland	Fibroblast	Cldn11	0.282403	0.181	0.034	2.44504e-13
Adrenal gland	Fibroblast	Tshz2	0.281559	0.746	0.553	0.0117198
Adrenal gland	Fibroblast	Hnrnpa2b1	0.281558	0.941	0.85	0.00228354
Adrenal gland	Fibroblast	Arhgap5	0.279625	0.624	0.418	3.83604e-06
Adrenal gland	Fibroblast	Lgr4	0.279067	0.359	0.172	5.62647e-08
Adrenal gland	Fibroblast	Akap13	0.278636	0.647	0.447	0.00064262
Adrenal gland	Fibroblast	Ugcg	0.278621	0.489	0.275	3.78406e-07
Adrenal gland	Fibroblast	Ggnbp2	0.278444	0.5	0.337	0.00429117
Adrenal gland	Fibroblast	Slc20a1	0.27795	0.285	0.133	2.74677e-05
Adrenal gland	Fibroblast	Ddit4l	0.277642	0.268	0.109	6.49696e-07
Adrenal gland	Fibroblast	Kdm5b	0.277553	0.449	0.282	0.00190659
Adrenal gland	Fibroblast	Acaa2	0.277436	0.839	0.748	0.0138727
Adrenal gland	Fibroblast	Phf3	0.276978	0.531	0.379	0.00814613
Adrenal gland	Fibroblast	Nt5c3	0.276284	0.444	0.254	6.15407e-06
Adrenal gland	Fibroblast	Pdpn	0.274811	0.466	0.285	0.000840989
Adrenal gland	Fibroblast	Fam43a	0.274807	0.249	0.112	0.000136658
Adrenal gland	Fibroblast	Acot1	0.274468	0.294	0.12	4.92314e-08
Adrenal gland	Fibroblast	Pdgfra	0.274165	0.847	0.668	0.011346
Adrenal gland	Fibroblast	H3f3b	0.272883	0.994	0.99	0.0055186
Adrenal gland	Fibroblast	Sf3b1	0.27212	0.912	0.776	0.00158456
Adrenal gland	Fibroblast	Atp11b	0.271145	0.469	0.272	1.81517e-06
Adrenal gland	Fibroblast	Cdkn2aip	0.27012	0.359	0.162	1.1329e-08
Adrenal gland	Fibroblast	Rbm25	0.270003	0.715	0.565	0.0335864
Adrenal gland	Fibroblast	Luc7l2	0.269865	0.723	0.562	0.0385472
Adrenal gland	Fibroblast	Etnk2	0.267769	0.254	0.12	0.000234337
Adrenal gland	Fibroblast	Tmem64	0.266274	0.356	0.204	0.000704714
Adrenal gland	Fibroblast	Lrp1	0.265189	0.85	0.727	0.00261644
Adrenal gland	Fibroblast	Fbln7	0.263914	0.333	0.15	8.26049e-07
Adrenal gland	Fibroblast	Pkn2	0.262651	0.59	0.431	0.0381144
Adrenal gland	Fibroblast	Acin1	0.262502	0.698	0.535	0.00395318
Adrenal gland	Fibroblast	Peak1	0.262005	0.54	0.381	0.0420066
Adrenal gland	Fibroblast	Ptpra	0.261906	0.455	0.276	0.000111493
Adrenal gland	Fibroblast	Phip	0.261806	0.551	0.352	7.60348e-05
Adrenal gland	Fibroblast	Slit2	0.260866	0.215	0.054	5.92078e-12
Adrenal gland	Fibroblast	Zfp91	0.260698	0.556	0.379	0.000114747
Adrenal gland	Fibroblast	Gm37350	0.260254	0.147	0.042	9.39933e-06
Adrenal gland	Fibroblast	Prxl2c	0.258643	0.455	0.279	0.000406659
Adrenal gland	Fibroblast	Cebpd	0.258521	0.709	0.544	0.0174453
Adrenal gland	Fibroblast	mt-Nd2	0.25825	1	0.987	1.19208e-08
Adrenal gland	Fibroblast	Mycbp2	0.257306	0.644	0.493	0.017658
Adrenal gland	Fibroblast	Senp6	0.257011	0.723	0.52	9.67718e-05
Adrenal gland	Fibroblast	Hsp90ab1	0.256318	0.994	0.971	0.000292556
Adrenal gland	Fibroblast	Slc7a8	0.255532	0.395	0.244	0.0162333
Adrenal gland	Fibroblast	Bex4	0.255134	0.212	0.105	0.0459425
Adrenal gland	Fibroblast	Adgrl2	0.255122	0.602	0.4	0.000148586
Adrenal gland	Fibroblast	Ptgr1	0.255064	0.418	0.232	2.64134e-06
Adrenal gland	Fibroblast	Thra	0.254513	0.655	0.45	0.000131624
Adrenal gland	Fibroblast	Tle4	0.25258	0.39	0.208	1.15926e-05
Adrenal gland	Fibroblast	Vezf1	0.25232	0.5	0.35	0.0336535
Adrenal gland	Fibroblast	Slc24a5	0.252138	0.223	0.07	1.43413e-09
Adrenal gland	Fibroblast	Dcaf12l1	0.251152	0.212	0.058	8.8133e-11
Adrenal gland	Fibroblast	Gnas	0.251112	0.992	0.968	2.7526e-07
Adrenal gland	Fibroblast	Mkln1	0.25071	0.517	0.367	0.0321835
Adrenal gland	Fibroblast	Psmb8	0.250626	0.41	0.254	0.0179228
Adrenal gland	Fibroblast	Tubb5	0.250128	0.836	0.681	0.00190675
Adrenal gland	Fibroblast	Rps21	-0.260315	0.992	0.994	2.67383e-09
Adrenal gland	Fibroblast	Rpl37a	-0.262142	0.992	0.995	8.35695e-08
Adrenal gland	Fibroblast	Rps28	-0.265797	0.989	0.99	2.18709e-08
Adrenal gland	Fibroblast	Rpl38	-0.26689	0.994	0.992	2.20852e-10
Adrenal gland	Fibroblast	Rps29	-0.27512	0.997	0.99	8.1053e-15
Adrenal gland	Fibroblast	Rpl37	-0.289351	0.994	0.994	2.47099e-10
Adrenal gland	Fibroblast	Sec61g	-0.326286	0.904	0.847	0.0240122
Adrenal gland	Fibroblast	Atp5md	-0.342112	0.734	0.712	0.0231992
Adrenal gland	Fibroblast	Rpl27	-0.343822	0.989	0.975	1.06948e-12
Adrenal gland	Fibroblast	Chgb	-0.348952	0.017	0.106	0.0065381
Adrenal gland	Fibroblast	Selenok	-0.3773	0.879	0.879	0.00292285
Adrenal gland	Fibroblast	Rpl39	-0.383305	0.994	0.992	7.44637e-17
Adrenal gland	Fibroblast	Hoxb9	-0.385008	0.153	0.302	0.000288718
Adrenal gland	Fibroblast	Hspd1	-0.398659	0.822	0.815	0.000554932
Adrenal gland	Fibroblast	Slc25a3	-0.399267	0.938	0.921	0.000106506
Adrenal gland	Fibroblast	Rpl22l1	-0.401216	0.983	0.953	2.58256e-05
Adrenal gland	Fibroblast	Ndufa4	-0.404888	0.836	0.832	0.00335411
Adrenal gland	Fibroblast	Romo1	-0.413979	0.672	0.683	0.0361656
Adrenal gland	Fibroblast	Rpl35	-0.456143	0.977	0.971	2.50215e-20
Adrenal gland	Fibroblast	Atp5e	-0.459102	0.884	0.876	2.39006e-07
Adrenal gland	Fibroblast	Odc1	-0.460249	0.746	0.792	0.00183564
Adrenal gland	Fibroblast	Polr2l	-0.466908	0.5	0.585	0.0136751
Adrenal gland	Fibroblast	Ifrd1	-0.522795	0.822	0.851	5.42657e-06
Adrenal gland	Fibroblast	Txn1	-0.52385	0.808	0.822	0.00176944
Adrenal gland	Fibroblast	Lmna	-0.524994	0.884	0.863	4.52299e-05
Adrenal gland	Fibroblast	Tubb6	-0.531783	0.339	0.49	0.000101305
Adrenal gland	Fibroblast	Sparc	-0.539923	0.901	0.909	4.98806e-07
Adrenal gland	Fibroblast	Klf4	-0.547896	0.864	0.857	0.00102297
Adrenal gland	Fibroblast	Htr1d	-0.562494	0.15	0.284	0.0042152
Adrenal gland	Fibroblast	Mpp7	-0.565771	0.13	0.269	0.000570908
Adrenal gland	Fibroblast	mt-Nd3	-0.584037	0.91	0.911	1.32564e-14
Adrenal gland	Fibroblast	Hspe1	-0.587188	0.91	0.928	1.75646e-12
Adrenal gland	Fibroblast	Kcnk3	-0.629528	0.198	0.34	0.000803335
Adrenal gland	Fibroblast	Tenm4	-0.636938	0.206	0.358	3.09898e-05
Adrenal gland	Fibroblast	Nupr1	-0.6387	0.449	0.584	0.000548111
Adrenal gland	Fibroblast	Nr4a3	-0.652585	0.398	0.529	0.000162302
Adrenal gland	Fibroblast	Xist	-0.674248	0.511	0.787	4.91158e-14
Adrenal gland	Fibroblast	Mt2	-0.74003	0.715	0.817	2.08301e-07
Adrenal gland	Fibroblast	Osr2	-0.768047	0.684	0.782	4.3904e-10
Adrenal gland	Fibroblast	Meg3	-0.790489	0.147	0.304	1.22736e-05
Adrenal gland	Fibroblast	Mt1	-0.826402	0.941	0.98	1.08051e-12
Adrenal gland	Fibroblast	Gm10076	-0.910664	0.952	0.939	1.76096e-44
Adrenal gland	Fibroblast	Gm17167	-0.923856	0	0.346	1.40291e-31
Adrenal gland	Fibroblast	Lars2	-0.96191	0.879	0.906	2.2158e-12
Adrenal gland	Fibroblast	Abhd2	-1.04607	0.285	0.419	9.14046e-05
Adrenal gland	Fibroblast	Hk2	-1.04661	0.418	0.644	2.02808e-15
Adrenal gland	Fibroblast	Fgl2	-1.14307	0.311	0.476	4.79162e-06
Adrenal gland	Fibroblast	Ecrg4	-1.23988	0.116	0.333	2.45172e-11
Adrenal gland	Fibroblast	Ly6d	-1.39553	0.121	0.305	4.92652e-08
Adrenal gland	Fibroblast	Fdx1	-1.39875	0.763	0.817	2.62254e-15
Adrenal gland	Fibroblast	Cyp11b1	-1.40778	0.144	0.251	0.04001
Adrenal gland	Fibroblast	Mgarp	-1.43571	0.254	0.397	8.443e-05
Adrenal gland	Fibroblast	Cyp21a1	-1.48929	0.359	0.547	7.46214e-11
Adrenal gland	Fibroblast	Star	-1.54148	0.554	0.618	0.00152424
Adrenal gland	Fibroblast	Srd5a2	-1.91517	0.02	0.119	0.000849893
Adrenal gland	Fibroblast	Cyp11a1	-2.08527	0.333	0.546	7.77366e-14
Adrenal gland	Fibroblast	Hsd3b1	-2.1205	0.393	0.566	1.11487e-11
Adrenal gland	Macrophage	Ccl8	1.34717	0.116	0.011	2.75315e-24
Adrenal gland	Macrophage	Cxcl9	1.23518	0.118	0.032	1.47911e-12
Adrenal gland	Macrophage	Hbb-bs	1.13696	0.35	0.106	4.97188e-47
Adrenal gland	Macrophage	Ly6a	0.989395	0.398	0.141	3.96484e-48
Adrenal gland	Macrophage	Ly6e	0.980637	0.949	0.812	2.81615e-94
Adrenal gland	Macrophage	Hspa1b	0.979243	0.638	0.411	4.93363e-33
Adrenal gland	Macrophage	Hspa1a	0.906175	0.818	0.664	9.23428e-27
Adrenal gland	Macrophage	Hba-a1	0.887647	0.185	0.047	3.74249e-24
Adrenal gland	Macrophage	Gm26917	0.797393	0.386	0.288	0.0208742
Adrenal gland	Macrophage	Hba-a2	0.7935	0.173	0.05	1.36107e-18
Adrenal gland	Macrophage	Ecm1	0.785225	0.442	0.349	3.99558e-05
Adrenal gland	Macrophage	Jund	0.758302	0.956	0.827	8.22663e-78
Adrenal gland	Macrophage	Cebpb	0.753724	0.94	0.711	7.68604e-67
Adrenal gland	Macrophage	Hsp90aa1	0.737807	0.963	0.919	7.27497e-45
Adrenal gland	Macrophage	Klf4	0.726905	0.709	0.585	3.82985e-13
Adrenal gland	Macrophage	Klf2	0.712543	0.661	0.582	0.00716758
Adrenal gland	Macrophage	C4b	0.705457	0.214	0.069	6.14261e-23
Adrenal gland	Macrophage	C3	0.704669	0.219	0.046	1.02977e-35
Adrenal gland	Macrophage	Ccl5	0.679743	0.3	0.093	7.96032e-34
Adrenal gland	Macrophage	Xist	0.679045	0.69	0.466	2.74565e-29
Adrenal gland	Macrophage	Gm42031	0.663811	0.326	0.066	1.43686e-60
Adrenal gland	Macrophage	Oasl1	0.646151	0.288	0.153	1.26532e-13
Adrenal gland	Macrophage	Plin2	0.636915	0.918	0.867	1.83703e-34
Adrenal gland	Macrophage	S100a9	0.628385	0.286	0.019	2.54209e-76
Adrenal gland	Macrophage	Jdp2	0.622979	0.714	0.46	2.60488e-42
Adrenal gland	Macrophage	Hspa8	0.609505	0.999	0.995	1.13661e-50
Adrenal gland	Macrophage	Arl4c	0.59281	0.565	0.353	2.99139e-28
Adrenal gland	Macrophage	Fosb	0.592803	0.899	0.842	1.00191e-11
Adrenal gland	Macrophage	Ccl7	0.591801	0.281	0.197	0.0130207
Adrenal gland	Macrophage	Creb5	0.586287	0.811	0.699	8.04293e-23
Adrenal gland	Macrophage	Tgm2	0.577337	0.503	0.356	9.63279e-13
Adrenal gland	Macrophage	Odc1	0.570884	0.602	0.411	2.30642e-18
Adrenal gland	Macrophage	Zfand5	0.569321	0.842	0.718	8.50165e-23
Adrenal gland	Macrophage	Brd2	0.562829	0.819	0.689	2.27318e-23
Adrenal gland	Macrophage	Basp1	0.557426	0.855	0.792	2.47321e-20
Adrenal gland	Macrophage	Ankrd11	0.553924	0.797	0.718	1.05114e-16
Adrenal gland	Macrophage	Hnrnpa0	0.516038	0.758	0.498	2.56074e-46
Adrenal gland	Macrophage	Dnaja1	0.510218	0.91	0.861	1.77306e-20
Adrenal gland	Macrophage	Fgl2	0.497474	0.443	0.271	8.47523e-17
Adrenal gland	Macrophage	Dnajb1	0.488798	0.655	0.519	7.88494e-09
Adrenal gland	Macrophage	Cfp	0.488193	0.255	0.098	5.92138e-23
Adrenal gland	Macrophage	Pmepa1	0.480963	0.701	0.631	7.55505e-08
Adrenal gland	Macrophage	Srsf2	0.478355	0.802	0.641	2.18562e-24
Adrenal gland	Macrophage	Sdcbp	0.478178	0.953	0.928	1.07324e-41
Adrenal gland	Macrophage	Neat1	0.476834	0.827	0.788	0.00748399
Adrenal gland	Macrophage	Abl2	0.475715	0.616	0.429	2.65418e-19
Adrenal gland	Macrophage	Cxcr4	0.4744	0.717	0.591	1.85372e-09
Adrenal gland	Macrophage	Gda	0.468574	0.259	0.082	1.51423e-29
Adrenal gland	Macrophage	Atf4	0.467683	0.859	0.765	7.70781e-19
Adrenal gland	Macrophage	Btg1	0.466718	0.929	0.898	1.66145e-21
Adrenal gland	Macrophage	Mdm2	0.46637	0.689	0.571	4.76747e-10
Adrenal gland	Macrophage	Rsad2	0.465961	0.213	0.136	0.00679339
Adrenal gland	Macrophage	Mafb	0.463287	0.899	0.849	9.84154e-09
Adrenal gland	Macrophage	Snx20	0.459174	0.581	0.356	2.40157e-27
Adrenal gland	Macrophage	Plekho2	0.454377	0.8	0.652	6.55809e-21
Adrenal gland	Macrophage	Ythdc1	0.452353	0.653	0.455	8.28285e-23
Adrenal gland	Macrophage	Chil3	0.445665	0.14	0.054	1.21265e-08
Adrenal gland	Macrophage	Ier5	0.445342	0.734	0.655	2.52825e-05
Adrenal gland	Macrophage	Cebpa	0.444321	0.645	0.467	3.22159e-21
Adrenal gland	Macrophage	Tob2	0.443377	0.645	0.476	1.62339e-17
Adrenal gland	Macrophage	F13a1	0.442601	0.21	0.106	1.00501e-08
Adrenal gland	Macrophage	Mmp19	0.441668	0.197	0.083	3.41383e-13
Adrenal gland	Macrophage	Mcl1	0.441066	0.941	0.896	6.36044e-34
Adrenal gland	Macrophage	Cfb	0.440061	0.114	0.008	1.69479e-25
Adrenal gland	Macrophage	Hsph1	0.431979	0.478	0.318	3.82854e-13
Adrenal gland	Macrophage	Stat3	0.428717	0.682	0.522	2.26615e-16
Adrenal gland	Macrophage	Cd38	0.428627	0.479	0.245	2.54447e-29
Adrenal gland	Macrophage	Grb2	0.428044	0.79	0.604	3.45441e-29
Adrenal gland	Macrophage	Spag9	0.42653	0.753	0.625	6.38377e-16
Adrenal gland	Macrophage	Il4ra	0.425713	0.574	0.385	1.79702e-18
Adrenal gland	Macrophage	Clec4a1	0.424563	0.414	0.245	5.31388e-18
Adrenal gland	Macrophage	Slc30a1	0.42213	0.371	0.17	2.99788e-27
Adrenal gland	Macrophage	Serinc3	0.416725	0.947	0.925	1.45713e-30
Adrenal gland	Macrophage	Ier3	0.414975	0.647	0.506	9.06399e-08
Adrenal gland	Macrophage	Rab7b	0.41451	0.81	0.731	2.53133e-16
Adrenal gland	Macrophage	Ppp2ca	0.412585	0.79	0.597	1.59006e-28
Adrenal gland	Macrophage	Runx3	0.411211	0.658	0.553	3.78522e-11
Adrenal gland	Macrophage	Zfp36l2	0.409443	0.817	0.72	5.30239e-10
Adrenal gland	Macrophage	Pnrc1	0.408163	0.765	0.625	4.4684e-14
Adrenal gland	Macrophage	Igkc	0.406206	0.28	0.053	1.05666e-49
Adrenal gland	Macrophage	Itgb5	0.403818	0.818	0.717	2.80123e-17
Adrenal gland	Macrophage	Mrc1	0.401286	0.675	0.576	0.000947652
Adrenal gland	Macrophage	Luc7l2	0.400706	0.669	0.5	2.89784e-17
Adrenal gland	Macrophage	Pdgfb	0.400657	0.569	0.449	8.70219e-07
Adrenal gland	Macrophage	Mef2d	0.40048	0.519	0.29	4.52308e-28
Adrenal gland	Macrophage	Emp1	0.39392	0.471	0.325	6.41496e-09
Adrenal gland	Macrophage	Irf7	0.391424	0.385	0.209	4.64834e-18
Adrenal gland	Macrophage	S100a8	0.390585	0.189	0.014	5.51945e-46
Adrenal gland	Macrophage	Socs3	0.390406	0.735	0.624	4.56513e-08
Adrenal gland	Macrophage	Mapkapk2	0.389321	0.724	0.564	5.34657e-16
Adrenal gland	Macrophage	Dusp3	0.38901	0.615	0.465	5.91351e-13
Adrenal gland	Macrophage	Ddx3x	0.388113	0.728	0.587	3.88836e-13
Adrenal gland	Macrophage	Lamp1	0.386438	0.932	0.869	4.26451e-31
[truncated: 20,316 more rows]
